# Supplementary material for: 4-Bromo-2-[(E)-(2-fluoro-5-nitro­phenyl)iminometh­yl]phenol
Source: Acta Crystallogr Sect E Struct Rep Online. 2012 Dec 19;69(Pt 1):o107. doi: 10.1107/S1600536812050696 (PMC3588360; doi:10.1107/S1600536812050696)
Supplement: Supplementary file 1 [file e-69-0o107-sup1.cif]

##############################################################################
#                                                                            #
# This CIF contains the data in a paper accepted for publication in          #
# Acta Crystallographica Section E. It conforms to the requirements of       #
# Notes for Authors for Acta Crystallographica Section E, and has been       #
# peer reviewed under the auspices of the IUCr Commission on Journals.       #
#                                                                            #
# Full details of the Crystallographic Information File format               #
# are given in the paper "The Crystallographic Information File (CIF):       #
# a New Standard Archive File for Crystallography" by S. R. Hall, F. H.      #
# Allen and I. D. Brown [Acta Cryst. (1991), A47, 655-685].                  #
#                                                                            #
# The current version of the core CIF dictionary is obtainable from          #
# ftp://ftp.iucr.org/pub/cif_core.dic.                                       #
#                                                                            #
# Software is freely available for graphical display of the structure(s)     #
# in this CIF. For information consult the CIF software page                 #
# http://www.iucr.org/resources/cif/software.                                #
#                                                                            #
# This file may be used for bona fide research purposes within the           #
# scientific community so long as proper attribution is given to the journal # 
# article from which it was obtained.                                        #
#                                                                            #
##############################################################################
data_global
_audit_creation_method     'PLATON <TABLE ACC> option'
_journal_date_recd_electronic     2012-12-12
_journal_date_accepted     2012-12-13
_journal_name_full     'Acta Crystallographica, Section E'
_journal_year     2013
_journal_volume     69
_journal_issue      1
_journal_page_first     o107
_journal_page_last     o107
_journal_paper_category     QO
_journal_paper_doi     10.1107/S1600536812050696
_journal_coeditor_code     XU5665
_publ_contact_author_name
;
Mehmet Akkurt
;
_publ_contact_author_address
;
     Department of Physics
     Faculty of Sciences
     Erciyes University
     38039 Kayseri
     Turkey
;
_publ_contact_author_email     'akkurt@erciyes.edu.tr'
_publ_contact_author_fax     '+90-352-2076666 extra 33106'
_publ_contact_author_phone     '+90-352-2076666 extra 33106'
_publ_section_title
;
4-Bromo-2-[(<i>E</i>)-(2-fluoro-5-nitrophenyl)iminomethyl]phenol
;
loop_
    _publ_author_name
    _publ_author_address
    'Mohamed, Shaaban K.'
;
Chemistry and Environmental Division,
Manchester Metropolitan University,
Manchester M1 5GD,
England
Chemistry Department,
Faculty of Science,
Minia University,
El-Minia,
Egypt
;
    'Akkurt, Mehmet'
;
     Department of Physics
     Faculty of Sciences
     Erciyes University
     38039 Kayseri
     Turkey
;
    'Horton, Peter N.'
;
School of Chemistry,
University of Southampton,
Highfield, Southampton SO17 1BJ,
England
;
    'Antar A. Abdelhamid'
;
Chemistry and Environmental Division,
Manchester Metropolitan University,
Manchester M1 5GD,
England
Chemistry Department,
Faculty of Science,
Minia University,
El-Minia,
Egypt
;
    'Adel A. Marzouk'
;
Pharmaceutical Chemistry Department,
Faculty of Pharmacy,
Al AzharUniversity,
Egypt
;
data_I
_chemical_name_systematic
;
4-Bromo-2-[(<i>E</i>)-(2-fluoro-5-nitrophenyl)iminomethyl]phenol
;
_chemical_name_common     ?
_chemical_formula_moiety     'C13 H8 Br F N2 O3'
_chemical_formula_sum     'C13 H8 Br F N2 O3'
_chemical_formula_structural     ?
_chemical_formula_iupac     'C13 H8 Br F N2 O3'
_chemical_formula_weight     339.11
_chemical_melting_point     ?
_symmetry_cell_setting     monoclinic
_symmetry_space_group_name_H-M     'P 21/n'
_symmetry_space_group_name_Hall     '-P 2yn'
loop_
    _symmetry_equiv_pos_site_id
    _symmetry_equiv_pos_as_xyz
    1 x,y,z
    2 1/2-x,1/2+y,1/2-z
    3 -x,-y,-z
    4 1/2+x,1/2-y,1/2+z
_cell_length_a     4.5082(9)
_cell_length_b     19.815(4)
_cell_length_c     13.853(3)
_cell_angle_alpha     90
_cell_angle_beta     95.484(5)
_cell_angle_gamma     90
_cell_volume     1231.8(4)
_cell_formula_units_Z     4
_cell_measurement_reflns_used     4566
_cell_measurement_theta_min     2.5
_cell_measurement_theta_max     31.2
_cell_measurement_temperature     100(2)
_exptl_crystal_description     rod
_exptl_crystal_colour     yellow
_exptl_crystal_size_max     0.24
_exptl_crystal_size_mid     0.04
_exptl_crystal_size_min     0.03
_exptl_crystal_size_rad     ?
_exptl_crystal_density_diffrn     1.829
_exptl_crystal_density_meas     ?
_exptl_crystal_density_method     'Not Measured'
_exptl_crystal_F_000     672
_exptl_absorpt_coefficient_mu     3.359
_exptl_absorpt_correction_type     multi-scan
_exptl_absorpt_process_details
                                 '(<i>CrystalClear-SM Expert</i>; Rigaku, 2012)'
_exptl_absorpt_correction_T_min     0.500
_exptl_absorpt_correction_T_max     0.906
_exptl_special_details
;
;
_diffrn_ambient_temperature     100(2)
_diffrn_radiation_type     MoK\a
_diffrn_radiation_wavelength     0.71075
_diffrn_measurement_device_type     'Rigaku AFC12 (Right)'
_diffrn_measurement_device     'four-circle \k goniometer'
_diffrn_measurement_method     'profile data from \w-scans'
_diffrn_detector_area_resol_mean     28.5714
_diffrn_reflns_number     8107
_diffrn_reflns_av_R_equivalents     0.0225
_diffrn_reflns_av_sigmaI/netI     0.0206
_diffrn_reflns_theta_min     2.95
_diffrn_reflns_theta_max     27.48
_diffrn_reflns_theta_full     27.48
_diffrn_measured_fraction_theta_max     0.997
_diffrn_measured_fraction_theta_full     0.997
_diffrn_reflns_limit_h_min     -5
_diffrn_reflns_limit_h_max     5
_diffrn_reflns_limit_k_min     -25
_diffrn_reflns_limit_k_max     24
_diffrn_reflns_limit_l_min     -17
_diffrn_reflns_limit_l_max     14
_diffrn_reflns_reduction_process
;
;
_diffrn_standards_number     ?
_diffrn_standards_interval_count     ?
_diffrn_standards_interval_time     ?
_diffrn_standards_decay_%     ?
_refine_special_details
;
Refinement on <i>F</i>^2^ for ALL reflections except those flagged by the user
for potential systematic errors. Weighted <i>R</i>-factors <i>wR</i> and all
goodnesses of fit <i>S</i> are based on <i>F</i>^2^, conventional
<i>R</i>-factors <i>R</i> are based on <i>F</i>, with <i>F</i> set to zero for
negative <i>F</i>^2^. The observed criterion of <i>F</i>^2^ > \s(<i>F</i>^2^)
is used only for calculating -<i>R</i>-factor-obs <i>etc</i>. and is not
relevant to the choice of reflections for refinement. <i>R</i>-factors based
on <i>F</i>^2^ are statistically about twice as large as those based on
<i>F</i>, and <i>R</i>-factors based on ALL data will be even larger.
;
_reflns_number_total     2811
_reflns_number_gt     2633
_reflns_threshold_expression     I>2\s(I)
_refine_ls_structure_factor_coef     Fsqd
_refine_ls_matrix_type     full
_refine_ls_R_factor_all     0.0273
_refine_ls_R_factor_gt     0.0251
_refine_ls_wR_factor_gt     0.0576
_refine_ls_wR_factor_ref     0.0586
_refine_ls_goodness_of_fit_ref     1.049
_refine_ls_restrained_S_all     1.049
_refine_ls_number_reflns     2811
_refine_ls_number_parameters     182
_refine_ls_number_restraints     0
_refine_ls_number_constraints     ?
_refine_ls_hydrogen_treatment     constr
_refine_ls_weighting_scheme     calc
_refine_ls_weighting_details
         'calc w=1/[\s^2^(Fo^2^)+(0.0255P)^2^+1.1447P] where P=(Fo^2^+2Fc^2^)/3'
_atom_sites_solution_hydrogens     geom
_atom_sites_solution_primary     direct
_atom_sites_solution_secondary     difmap
_refine_ls_shift/su_max     0.001
_refine_ls_shift/su_mean     0.000
_refine_diff_density_max     0.524
_refine_diff_density_min     -0.540
_refine_ls_extinction_method     'none'
_refine_ls_abs_structure_details     ?
_refine_ls_abs_structure_Flack     .
loop_
    _atom_type_symbol
    _atom_type_description
    _atom_type_scat_dispersion_real
    _atom_type_scat_dispersion_imag
    _atom_type_scat_source
    C C 0.0033 0.0016 ' International Tables Vol C Tables 4.2.6.8 and 6.1.1.4'
    H H 0.0000 0.0000 ' International Tables Vol C Tables 4.2.6.8 and 6.1.1.4'
    Br Br -0.2901 2.4595
                        ' International Tables Vol C Tables 4.2.6.8 and 6.1.1.4'
    F F 0.0171 0.0103 ' International Tables Vol C Tables 4.2.6.8 and 6.1.1.4'
    N N 0.0061 0.0033 ' International Tables Vol C Tables 4.2.6.8 and 6.1.1.4'
    O O 0.0106 0.0060 ' International Tables Vol C Tables 4.2.6.8 and 6.1.1.4'
_computing_data_collection     '<i>CrystalClear-SM Expert</i> (Rigaku, 2012)'
_computing_cell_refinement     '<i>CrystalClear-SM Expert</i> (Rigaku, 2012)'
_computing_data_reduction     '<i>CrystalClear-SM Expert</i> (Rigaku, 2012)'
_computing_structure_solution     'SHELXS97 (Sheldrick, 2008)'
_computing_structure_refinement     'SHELXL97 (Sheldrick, 2008)'
_computing_molecular_graphics     'ORTEP-3 for Windows (Farrugia, 2012)'
_computing_publication_material
                                'WinGX (Farrugia, 2012) and PLATON (Spek, 2009)'
loop_
    _atom_site_type_symbol
    _atom_site_label
    _atom_site_fract_x
    _atom_site_fract_y
    _atom_site_fract_z
    _atom_site_U_iso_or_equiv
    _atom_site_thermal_displace_type
    _atom_site_calc_flag
    _atom_site_refinement_flags
    _atom_site_occupancy
    _atom_site_disorder_assembly
    _atom_site_disorder_group
    Br Br1 -0.15532(4) 0.226190(10)
                                  0.437360(10)
                                             0.01880(10)
                                                       Uani d . 1.000 . .
    F F1 0.7510(2) 0.50903(6) 0.05672(7) 0.0202(3) Uani d . 1.000 . .
    O O1 0.2171(3) 0.37891(7) 0.09274(9) 0.0171(4) Uani d . 1.000 . .
    O O2 1.5039(3) 0.63282(8) 0.41030(11) 0.0290(4) Uani d . 1.000 . .
    O O3 1.2227(5) 0.56614(11) 0.48212(12) 0.0614(8) Uani d . 1.000 . .
    N N1 0.5847(3) 0.44689(7) 0.21201(11) 0.0140(4) Uani d . 1.000 . .
    N N2 1.3057(4) 0.59101(9) 0.40914(12) 0.0227(5) Uani d . 1.000 . .
    C C1 0.2662(4) 0.36222(8) 0.26646(12) 0.0123(5) Uani d . 1.000 . .
    C C2 0.1398(4) 0.34652(9) 0.17204(12) 0.0135(5) Uani d . 1.000 . .
    C C3 -0.0742(4) 0.29535(9) 0.15895(13) 0.0157(5) Uani d . 1.000 . .
    C C4 -0.1635(4) 0.26099(9) 0.23746(13) 0.0159(5) Uani d . 1.000 . .
    C C5 -0.0389(4) 0.27669(9) 0.33084(12) 0.0140(5) Uani d . 1.000 . .
    C C6 0.1728(4) 0.32683(9) 0.34603(12) 0.0145(5) Uani d . 1.000 . .
    C C7 0.4936(4) 0.41399(9) 0.28338(13) 0.0138(5) Uani d . 1.000 . .
    C C8 0.8050(4) 0.49730(9) 0.22592(13) 0.0136(5) Uani d . 1.000 . .
    C C9 0.8877(4) 0.52873(9) 0.14215(12) 0.0150(5) Uani d . 1.000 . .
    C C10 1.0992(4) 0.57931(9) 0.14290(13) 0.0165(5) Uani d . 1.000 . .
    C C11 1.2365(4) 0.60049(9) 0.23159(13) 0.0157(5) Uani d . 1.000 . .
    C C12 1.1566(4) 0.56969(9) 0.31484(13) 0.0156(5) Uani d . 1.000 . .
    C C13 0.9451(4) 0.51880(9) 0.31435(13) 0.0154(5) Uani d . 1.000 . .
    H H1 0.34830 0.40790 0.10930 0.0260 Uiso c R 1.000 . .
    H H3 -0.15830 0.28430 0.09540 0.0190 Uiso c R 1.000 . .
    H H4 -0.31010 0.22660 0.22810 0.0190 Uiso c R 1.000 . .
    H H6 0.25500 0.33730 0.41000 0.0170 Uiso c R 1.000 . .
    H H7 0.57530 0.42350 0.34770 0.0170 Uiso c R 1.000 . .
    H H10 1.14920 0.59910 0.08410 0.0200 Uiso c R 1.000 . .
    H H11 1.38190 0.63530 0.23510 0.0190 Uiso c R 1.000 . .
    H H13 0.89690 0.49900 0.37330 0.0180 Uiso c R 1.000 . .
loop_
    _atom_site_aniso_label
    _atom_site_aniso_U_11
    _atom_site_aniso_U_22
    _atom_site_aniso_U_33
    _atom_site_aniso_U_12
    _atom_site_aniso_U_13
    _atom_site_aniso_U_23
    Br1 0.01890(10)
                  0.02130(10)
                            0.01610(10)
                                      -0.00450(10)
                                                 0.00030(10)
                                                           0.00530(10)
    F1 0.0209(6) 0.0273(6) 0.0115(5) -0.0064(5) -0.0028(4) 0.0011(4)
    O1 0.0208(7) 0.0184(6) 0.0119(6) -0.0042(5) 0.0007(5) 0.0008(5)
    O2 0.0326(8) 0.0292(8) 0.0243(7) -0.0159(7) -0.0022(6) -0.0043(6)
    O3 0.0880(16) 0.0804(15) 0.0135(8) -0.0628(13) -0.0074(9) 0.0082(8)
    N1 0.0128(7) 0.0141(7) 0.0150(7) 0.0001(6) 0.0013(6) -0.0005(5)
    N2 0.0290(9) 0.0228(8) 0.0156(8) -0.0085(7) -0.0011(7) -0.0008(6)
    C1 0.0110(8) 0.0124(8) 0.0136(8) 0.0021(6) 0.0011(6) -0.0003(6)
    C2 0.0137(8) 0.0135(8) 0.0133(8) 0.0026(6) 0.0015(6) 0.0004(6)
    C3 0.0156(9) 0.0171(8) 0.0140(8) 0.0000(7) -0.0011(6) -0.0047(7)
    C4 0.0145(8) 0.0144(8) 0.0186(9) -0.0005(7) 0.0001(7) -0.0018(7)
    C5 0.0144(8) 0.0148(8) 0.0127(8) 0.0009(7) 0.0015(6) 0.0021(6)
    C6 0.0147(8) 0.0160(8) 0.0125(8) 0.0014(7) 0.0000(6) 0.0002(6)
    C7 0.0123(8) 0.0151(8) 0.0137(8) 0.0012(7) -0.0005(6) -0.0014(6)
    C8 0.0129(8) 0.0129(8) 0.0151(8) 0.0007(6) 0.0016(7) -0.0003(6)
    C9 0.0139(8) 0.0179(8) 0.0125(8) 0.0022(7) -0.0023(6) -0.0014(6)
    C10 0.0164(9) 0.0166(8) 0.0167(9) 0.0011(7) 0.0022(7) 0.0036(7)
    C11 0.0155(8) 0.0126(8) 0.0191(9) -0.0009(7) 0.0017(7) 0.0007(7)
    C12 0.0163(9) 0.0155(8) 0.0145(8) -0.0004(7) -0.0010(7) -0.0021(6)
    C13 0.0160(9) 0.0159(8) 0.0143(8) -0.0009(7) 0.0012(7) 0.0007(6)
_geom_special_details
;
Bond distances, angles <i>etc</i>. have been calculated using the rounded
fractional coordinates. All su's are estimated from the variances of the
(full) variance-covariance matrix. The cell e.s.d.'s are taken into account in
the estimation of distances, angles and torsion angles
;
loop_
    _geom_bond_atom_site_label_1
    _geom_bond_atom_site_label_2
    _geom_bond_site_symmetry_1
    _geom_bond_site_symmetry_2
    _geom_bond_distance
    _geom_bond_publ_flag
    Br1 C5 . . 1.8980(18) no
    F1 C9 . . 1.339(2) no
    O1 C2 . . 1.347(2) no
    O2 N2 . . 1.218(2) no
    O3 N2 . . 1.215(3) no
    O1 H1 . . 0.8400 no
    N1 C7 . . 1.284(2) no
    N1 C8 . . 1.409(2) no
    N2 C12 . . 1.473(2) no
    C1 C6 . . 1.405(2) no
    C1 C7 . . 1.453(2) no
    C1 C2 . . 1.411(2) no
    C2 C3 . . 1.399(3) no
    C3 C4 . . 1.376(3) no
    C4 C5 . . 1.395(2) no
    C5 C6 . . 1.380(3) no
    C8 C13 . . 1.390(3) no
    C8 C9 . . 1.399(2) no
    C9 C10 . . 1.383(3) no
    C10 C11 . . 1.387(3) no
    C11 C12 . . 1.383(3) no
    C12 C13 . . 1.387(3) no
    C3 H3 . . 0.9500 no
    C4 H4 . . 0.9500 no
    C6 H6 . . 0.9500 no
    C7 H7 . . 0.9500 no
    C10 H10 . . 0.9500 no
    C11 H11 . . 0.9500 no
    C13 H13 . . 0.9500 no
loop_
    _geom_angle_atom_site_label_1
    _geom_angle_atom_site_label_2
    _geom_angle_atom_site_label_3
    _geom_angle_site_symmetry_1
    _geom_angle_site_symmetry_2
    _geom_angle_site_symmetry_3
    _geom_angle
    _geom_angle_publ_flag
    C2 O1 H1 . . . 109.00 no
    C7 N1 C8 . . . 121.86(16) no
    O2 N2 C12 . . . 118.63(16) no
    O3 N2 C12 . . . 118.09(18) no
    O2 N2 O3 . . . 123.29(18) no
    C2 C1 C7 . . . 121.43(15) no
    C6 C1 C7 . . . 119.05(15) no
    C2 C1 C6 . . . 119.52(16) no
    O1 C2 C3 . . . 117.94(15) no
    C1 C2 C3 . . . 119.50(16) no
    O1 C2 C1 . . . 122.56(16) no
    C2 C3 C4 . . . 120.43(16) no
    C3 C4 C5 . . . 120.02(17) no
    Br1 C5 C4 . . . 119.11(13) no
    Br1 C5 C6 . . . 119.98(13) no
    C4 C5 C6 . . . 120.88(16) no
    C1 C6 C5 . . . 119.65(15) no
    N1 C7 C1 . . . 120.45(16) no
    N1 C8 C9 . . . 116.27(16) no
    N1 C8 C13 . . . 126.35(16) no
    C9 C8 C13 . . . 117.38(16) no
    F1 C9 C8 . . . 117.83(16) no
    F1 C9 C10 . . . 118.47(15) no
    C8 C9 C10 . . . 123.70(16) no
    C9 C10 C11 . . . 118.36(16) no
    C10 C11 C12 . . . 118.40(17) no
    N2 C12 C11 . . . 118.69(16) no
    C11 C12 C13 . . . 123.40(17) no
    N2 C12 C13 . . . 117.91(16) no
    C8 C13 C12 . . . 118.76(16) no
    C2 C3 H3 . . . 120.00 no
    C4 C3 H3 . . . 120.00 no
    C3 C4 H4 . . . 120.00 no
    C5 C4 H4 . . . 120.00 no
    C1 C6 H6 . . . 120.00 no
    C5 C6 H6 . . . 120.00 no
    N1 C7 H7 . . . 120.00 no
    C1 C7 H7 . . . 120.00 no
    C9 C10 H10 . . . 121.00 no
    C11 C10 H10 . . . 121.00 no
    C10 C11 H11 . . . 121.00 no
    C12 C11 H11 . . . 121.00 no
    C8 C13 H13 . . . 121.00 no
    C12 C13 H13 . . . 121.00 no
loop_
    _geom_torsion_atom_site_label_1
    _geom_torsion_atom_site_label_2
    _geom_torsion_atom_site_label_3
    _geom_torsion_atom_site_label_4
    _geom_torsion_site_symmetry_1
    _geom_torsion_site_symmetry_2
    _geom_torsion_site_symmetry_3
    _geom_torsion_site_symmetry_4
    _geom_torsion
    _geom_torsion_publ_flag
    C8 N1 C7 C1 . . . . -179.92(16) no
    C7 N1 C8 C9 . . . . 179.13(17) no
    C7 N1 C8 C13 . . . . -1.3(3) no
    O3 N2 C12 C13 . . . . -4.7(3) no
    O2 N2 C12 C11 . . . . -3.3(3) no
    O2 N2 C12 C13 . . . . 175.80(17) no
    O3 N2 C12 C11 . . . . 176.20(19) no
    C7 C1 C2 C3 . . . . 178.71(17) no
    C7 C1 C6 C5 . . . . -178.80(17) no
    C2 C1 C7 N1 . . . . 0.1(3) no
    C2 C1 C6 C5 . . . . 0.7(3) no
    C6 C1 C2 C3 . . . . -0.8(3) no
    C7 C1 C2 O1 . . . . -1.2(3) no
    C6 C1 C7 N1 . . . . 179.58(16) no
    C6 C1 C2 O1 . . . . 179.35(16) no
    O1 C2 C3 C4 . . . . -179.43(16) no
    C1 C2 C3 C4 . . . . 0.7(3) no
    C2 C3 C4 C5 . . . . -0.5(3) no
    C3 C4 C5 C6 . . . . 0.4(3) no
    C3 C4 C5 Br1 . . . . -177.66(14) no
    Br1 C5 C6 C1 . . . . 177.55(13) no
    C4 C5 C6 C1 . . . . -0.5(3) no
    N1 C8 C9 C10 . . . . 179.72(16) no
    C13 C8 C9 F1 . . . . -179.08(16) no
    C13 C8 C9 C10 . . . . 0.1(3) no
    N1 C8 C9 F1 . . . . 0.5(2) no
    N1 C8 C13 C12 . . . . -179.49(17) no
    C9 C8 C13 C12 . . . . 0.1(3) no
    F1 C9 C10 C11 . . . . 178.83(16) no
    C8 C9 C10 C11 . . . . -0.4(3) no
    C9 C10 C11 C12 . . . . 0.4(3) no
    C10 C11 C12 N2 . . . . 178.83(16) no
    C10 C11 C12 C13 . . . . -0.3(3) no
    N2 C12 C13 C8 . . . . -179.08(16) no
    C11 C12 C13 C8 . . . . 0.0(3) no
loop_
    _geom_hbond_atom_site_label_D
    _geom_hbond_atom_site_label_H
    _geom_hbond_atom_site_label_A
    _geom_hbond_site_symmetry_A
    _geom_hbond_distance_DH
    _geom_hbond_distance_HA
    _geom_hbond_distance_DA
    _geom_hbond_angle_DHA
    _geom_hbond_publ_flag
    O1 H1 N1 . 0.84 1.86 2.601(2) 146 yes
    C7 H7 O3 3_766 0.95 2.45 3.399(3) 173 yes
    C13 H13 O3 3_766 0.95 2.48 3.430(3) 173 yes
_iucr_refine_instructions_details
;
;
