# Supplementary material for: 4-Bromo-2-[(E)-(2-fluoro-5-nitro­phenyl)iminometh­yl]phenol
Source: Acta Crystallogr Sect E Struct Rep Online. 2012 Dec 19;69(Pt 1):o107. doi: 10.1107/S1600536812050696 (PMC3588360; doi:10.1107/S1600536812050696)
Supplement: Supplementary file 2 [file e-69-0o107-Isup2.hkl]

# 
# h,k,l, Fc-squared, Fo-squared, sigma(Fo-squared) and status flag 
# 
data_I
_shelx_title ' 481-NCS-616' 
_shelx_refln_list_code          4 
_shelx_F_calc_maximum      248.08 
_exptl_crystal_F_000       672.00 
_reflns_d_resolution_high  0.7700 
 
loop_ 
 _symmetry_equiv_pos_as_xyz 
 'x, y, z' 
 '-x+1/2, y+1/2, -z+1/2' 
 '-x, -y, -z' 
 'x-1/2, -y-1/2, z-1/2' 
 
_cell_length_a     4.5082 
_cell_length_b    19.8150 
_cell_length_c    13.8530 
_cell_angle_alpha  90.000 
_cell_angle_beta   95.484 
_cell_angle_gamma  90.000 
 
_shelx_F_squared_multiplier     1.000 
 
loop_ 
 _refln_index_h 
 _refln_index_k 
 _refln_index_l 
 _refln_F_squared_calc 
 _refln_F_squared_meas 
 _refln_F_squared_sigma 
 _refln_observed_status 
   2   0   0     7754.98     7843.03    108.10 o 
   4   0   0      742.51      743.02     15.46 o 
   1   1   0      319.37      310.55      3.48 o 
   2   1   0     9402.88     9645.52     52.64 o 
   3   1   0      783.36      865.36      7.39 o 
   4   1   0      785.94      746.10     40.31 o 
   5   1   0       22.22       18.19      6.06 o 
   1   2   0      364.78      360.45      3.29 o 
   2   2   0       21.50       22.35      2.13 o 
   3   2   0      138.97      140.62      5.86 o 
   4   2   0     2229.41     2294.04     35.99 o 
   5   2   0      201.28      182.93     15.32 o 
   1   3   0     1340.30     1335.61     23.59 o 
   2   3   0    10867.79    11031.88    151.40 o 
   3   3   0      292.71      272.12      9.44 o 
   4   3   0      864.38      855.91     15.08 o 
   5   3   0       42.81       38.16     25.17 o 
   0   4   0     6448.78     6736.22     33.75 o 
   1   4   0    17054.96    17092.68    120.26 o 
   2   4   0      375.85      321.31      6.32 o 
   3   4   0        2.74       11.61      4.41 o 
   4   4   0     2003.94     2033.92     23.50 o 
   5   4   0     1165.90     1196.52     56.31 o 
   1   5   0     1044.31     1139.00     12.46 o 
   2   5   0     7302.05     7246.11    116.03 o 
   3   5   0     3337.38     3442.28     65.51 o 
   4   5   0     2266.18     2304.64     23.30 o 
   5   5   0       29.94       22.93      5.08 o 
   0   6   0     9587.35     9449.83     40.61 o 
   1   6   0      541.31      422.89      4.02 o 
   2   6   0       93.06       66.73     17.84 o 
   3   6   0       70.67       71.32      9.83 o 
   4   6   0      723.18      709.07     11.16 o 
   5   6   0     1355.05     1327.89     26.43 o 
   1   7   0     1315.81     1209.50      5.48 o 
   2   7   0     5890.00     6179.90     46.46 o 
   3   7   0     4551.72     4632.86     52.62 o 
   4   7   0      144.56      163.93      8.08 o 
   5   7   0       62.51       61.11      9.22 o 
   0   8   0     5804.29     5796.29     19.60 o 
   1   8   0      146.49      222.89      2.99 o 
   2   8   0     1713.69     1850.21     48.63 o 
   3   8   0       82.29      108.88     15.91 o 
   4   8   0      255.57      258.14     12.57 o 
   5   8   0     1435.79     1479.59     40.74 o 
   1   9   0      817.78      706.68     10.73 o 
   2   9   0      267.78      301.63      6.37 o 
   3   9   0     4141.71     4187.18     72.16 o 
   4   9   0      710.17      619.96     20.53 o 
   5   9   0       14.76       21.77      6.19 o 
   0  10   0      191.04      162.77      6.63 o 
   1  10   0    14455.56    14877.83    182.61 o 
   2  10   0      111.95      110.50      4.79 o 
   3  10   0       39.08       30.36      4.15 o 
   4  10   0      315.85      296.05     14.18 o 
   5  10   0      746.27      866.35     37.06 o 
   1  11   0     3177.00     3184.31     35.11 o 
   2  11   0        3.08        7.11      3.14 o 
   3  11   0     3985.72     4144.05     48.43 o 
   4  11   0       51.63       50.86     10.95 o 
   5  11   0       18.72       18.37      8.92 o 
   0  12   0       61.75       82.00      4.21 o 
   1  12   0     1636.91     1560.25     23.59 o 
   2  12   0      472.20      514.84      6.22 o 
   3  12   0       83.40       82.93      7.64 o 
   4  12   0       25.76       39.37      9.01 o 
   5  12   0     1067.61     1094.66     29.43 o 
   1  13   0      448.29      393.55      6.57 o 
   2  13   0     1161.98     1162.24      9.91 o 
   3  13   0     1142.22     1066.10     20.40 o 
   4  13   0       38.60       44.90     10.91 o 
   5  13   0       54.99       47.84     18.91 o 
   0  14   0     5500.10     5515.33     97.70 o 
   1  14   0     2258.07     2226.36     30.43 o 
   2  14   0       35.49       31.50      2.92 o 
   3  14   0      582.60      546.85     16.15 o 
   4  14   0       96.02       91.98     27.54 o 
   1  15   0      272.92      272.61      6.61 o 
   2  15   0     1832.58     1691.13     97.94 o 
   3  15   0     1899.05     2010.70     41.18 o 
   4  15   0      153.45      151.09     10.31 o 
   0  16   0     1554.70     1528.33     50.07 o 
   1  16   0      783.13      814.74     20.06 o 
   2  16   0       33.75       21.86      4.27 o 
   3  16   0      155.66      130.80     15.79 o 
   4  16   0      754.83      723.16     27.95 o 
   1  17   0      324.05      315.15      4.12 o 
   2  17   0      582.47      597.04     12.19 o 
   3  17   0      181.11      204.63     16.87 o 
   4  17   0       51.00       40.68      9.72 o 
   0  18   0     2080.20     2091.21     88.12 o 
   1  18   0     1041.93     1060.29     12.03 o 
   2  18   0      846.21      777.21     14.87 o 
   3  18   0       95.02       68.08     26.74 o 
   4  18   0      390.29      386.46     16.22 o 
   1  19   0       24.17       18.85      3.25 o 
   2  19   0     1712.97     1723.06     40.39 o 
   3  19   0       16.66        7.25      5.32 o 
   0  20   0     2711.60     2834.80     50.35 o 
   1  20   0        0.87        5.21      3.18 o 
   2  20   0       12.65       21.59      6.95 o 
   3  20   0        4.77        3.90      7.15 o 
   1  21   0      294.34      296.83      8.93 o 
   2  21   0     1454.08     1533.10     32.31 o 
   3  21   0        3.46       12.02      6.69 o 
   0  22   0     2356.87     2412.19     77.87 o 
   1  22   0      203.65      178.14     11.28 o 
   2  22   0      259.94      232.83     18.30 o 
   3  22   0        0.76       -0.22      7.23 o 
   1  23   0      481.29      502.52     17.24 o 
   2  23   0      527.30      510.04     16.44 o 
   0  24   0      632.24      629.22     22.32 o 
   1  24   0      182.63      203.19     24.97 o 
   2  24   0      140.70      103.28      8.71 o 
   1  25   0      206.28      205.60      8.54 o 
  -5   0   1       10.30       20.17     12.47 o 
  -3   0   1      440.59      373.33      7.76 o 
  -1   0   1      825.78      744.30      4.94 o 
   1   0   1      304.77      260.81      3.50 o 
   3   0   1    11536.69    12083.62    180.32 o 
   5   0   1      124.28      122.86     45.79 o 
  -5   1   1     1982.90     2089.41    106.51 o 
  -4   1   1      135.73      126.34      4.10 o 
  -3   1   1     1726.77     1704.27     19.07 o 
  -2   1   1      171.91      145.87      2.21 o 
  -1   1   1     2766.07     2623.14      8.59 o 
   1   1   1    31114.38    30246.23    324.41 o 
   2   1   1     1618.29     1640.30      9.88 o 
   3   1   1     1142.67     1206.41      7.16 o 
   4   1   1       25.64       26.56      4.41 o 
   5   1   1      952.16      969.40     27.02 o 
  -5   2   1       94.39       70.65     16.70 o 
  -4   2   1        0.51        4.09      2.37 o 
  -3   2   1     3959.83     3989.99     19.25 o 
  -2   2   1      761.42      731.83      6.67 o 
  -1   2   1     7397.44     7303.93     92.94 o 
   1   2   1     1318.68     1281.71      6.77 o 
   2   2   1      408.99      392.27      5.22 o 
   3   2   1     5586.50     5731.36     25.68 o 
   4   2   1      248.94      232.29      4.14 o 
   5   2   1      709.78      674.37     22.00 o 
  -5   3   1      839.22      853.21     25.23 o 
  -4   3   1     2102.34     2112.93     18.92 o 
  -3   3   1     3681.88     3778.81     22.47 o 
  -2   3   1      531.18      556.64      9.83 o 
  -1   3   1     7625.42     7989.75     30.74 o 
   0   3   1      325.82      325.96      3.30 o 
   1   3   1    15222.15    15438.54     76.69 o 
   2   3   1     1850.19     1876.88      9.65 o 
   3   3   1       25.45       24.79      2.18 o 
   4   3   1       66.16       62.10      9.79 o 
   5   3   1      995.82      960.45     26.67 o 
  -5   4   1       95.36       83.12      5.64 o 
  -4   4   1      432.32      453.78     10.68 o 
  -3   4   1     2341.41     2329.67     38.37 o 
  -2   4   1      985.18      885.55      9.39 o 
  -1   4   1    61545.13    62915.20   2973.70 o 
   0   4   1     4360.76     4366.21     24.41 o 
   1   4   1     6045.50     6049.87     33.73 o 
   2   4   1     5233.32     5479.19     27.11 o 
   3   4   1     2179.10     2102.19     30.40 o 
   4   4   1      386.57      388.61     12.45 o 
   5   4   1      354.09      338.76     12.77 o 
  -5   5   1     1454.93     1503.08     24.95 o 
  -4   5   1     1302.05     1305.28     16.34 o 
  -3   5   1      220.66      214.24     10.42 o 
  -2   5   1     2706.75     3076.01     16.02 o 
  -1   5   1    15624.28    16470.64    105.25 o 
   0   5   1    14277.77    14084.65    109.65 o 
   1   5   1     2031.00     1977.28      9.03 o 
   2   5   1      307.62      218.97      5.28 o 
   3   5   1      225.83      204.69      6.81 o 
   4   5   1        9.21       16.89      2.95 o 
   5   5   1      273.93      305.25     10.27 o 
  -5   6   1      185.25      158.90      7.89 o 
  -4   6   1      274.35      271.42      7.39 o 
  -3   6   1      770.17      787.81     13.86 o 
  -2   6   1    10858.78    11237.84    120.97 o 
  -1   6   1      842.11      821.50      7.13 o 
   0   6   1      529.05      534.83      3.32 o 
   1   6   1     1385.09     1363.20      7.66 o 
   2   6   1      645.66      545.12      7.17 o 
   3   6   1     2242.68     2369.97     21.30 o 
   4   6   1     1709.83     1812.10     19.79 o 
   5   6   1      428.09      426.41     31.44 o 
  -5   7   1      177.94      168.65      8.87 o 
  -4   7   1     2818.34     2877.65     28.52 o 
  -3   7   1      231.96      208.03      9.83 o 
  -2   7   1     3850.94     4097.14     29.48 o 
  -1   7   1      418.41      393.56      4.62 o 
   0   7   1     2181.41     2140.31     11.68 o 
   1   7   1     5977.64     6039.77     19.59 o 
   2   7   1      182.45      162.77      4.73 o 
   3   7   1      131.99      144.36     18.14 o 
   4   7   1      682.31      669.02     15.23 o 
   5   7   1      397.02      364.32     17.98 o 
  -5   8   1      542.94      472.26     18.72 o 
  -4   8   1       94.61      106.13     17.62 o 
  -3   8   1      133.57      123.49      6.83 o 
  -2   8   1    17158.87    17887.96    223.62 o 
  -1   8   1      982.53      991.60      9.68 o 
   0   8   1     1367.28     1319.17     13.34 o 
   1   8   1      635.74      672.72      7.34 o 
   2   8   1      609.39      507.40     10.03 o 
   3   8   1      278.28      273.28     10.36 o 
   4   8   1     2340.23     2255.35     70.33 o 
   5   8   1      144.12      109.72     15.78 o 
  -5   9   1      199.87      188.37     18.25 o 
  -4   9   1     1395.37     1433.75     24.52 o 
  -3   9   1      103.87      123.82     15.69 o 
  -2   9   1     6941.38     7182.09     48.41 o 
  -1   9   1       50.45       60.07      3.73 o 
   0   9   1    14755.51    14704.07    100.35 o 
   1   9   1     2068.05     2268.96     34.98 o 
   2   9   1     2564.32     2388.16     14.12 o 
   3   9   1       12.45       11.69      3.27 o 
   4   9   1      126.03      137.45      7.80 o 
   5   9   1       32.17       27.32      6.92 o 
  -5  10   1       22.12       18.32      5.56 o 
  -4  10   1      305.67      316.66      8.91 o 
  -3  10   1      100.30       84.95      8.35 o 
  -2  10   1     1831.44     1766.84     26.21 o 
  -1  10   1        0.44        3.09      1.00 o 
   0  10   1      889.71      802.55      9.87 o 
   1  10   1       56.87       84.21      6.46 o 
   2  10   1     4133.53     4326.66     17.73 o 
   3  10   1      158.15      147.21      7.51 o 
   4  10   1     1706.95     1756.39     29.51 o 
   5  10   1       36.81       21.33      5.65 o 
  -5  11   1        0.06        7.15      4.84 o 
  -4  11   1     2802.45     2805.87     53.17 o 
  -3  11   1       89.60      113.92      8.45 o 
  -2  11   1       65.07       83.43      5.67 o 
  -1  11   1        8.54        6.42      1.49 o 
   0  11   1     5113.75     5056.31     37.17 o 
   1  11   1      455.37      416.48      5.86 o 
   2  11   1     2875.33     2876.78     23.77 o 
   3  11   1        0.18       -0.37      5.45 o 
   4  11   1      924.78      856.92     35.78 o 
   5  11   1        4.46        2.72      5.68 o 
  -5  12   1      111.10      157.70     35.34 o 
  -4  12   1      106.57      113.67     18.20 o 
  -3  12   1      405.43      382.24     14.24 o 
  -2  12   1     2742.12     2699.40     17.38 o 
  -1  12   1      100.65       88.99      8.89 o 
   0  12   1       92.35      112.58      3.89 o 
   1  12   1       74.47       78.50      6.66 o 
   2  12   1     1916.38     1927.88     35.83 o 
   3  12   1     1435.81     1337.53     26.38 o 
   4  12   1     1640.07     1651.66     34.44 o 
   5  12   1        1.67       13.23      5.28 o 
  -5  13   1       92.75       71.75     20.54 o 
  -4  13   1      911.74      936.62     25.75 o 
  -3  13   1       96.44       63.01      9.97 o 
  -2  13   1        0.04       -0.07      3.13 o 
  -1  13   1       15.78       31.80      3.26 o 
   0  13   1     2902.23     2814.34     41.08 o 
   1  13   1     1412.55     1413.31     20.08 o 
   2  13   1     1982.97     1907.80     25.31 o 
   3  13   1      444.15      396.42     11.51 o 
   4  13   1      463.22      427.27     37.67 o 
  -4  14   1      406.89      338.27     16.29 o 
  -3  14   1     1050.31     1016.34     29.28 o 
  -2  14   1     4851.13     4901.31     39.53 o 
  -1  14   1      727.74      717.17     10.38 o 
   0  14   1     1436.57     1443.37     19.31 o 
   1  14   1        1.72        2.63      3.36 o 
   2  14   1     1091.27      950.08     90.24 o 
   3  14   1      408.87      444.28     16.25 o 
   4  14   1     1476.16     1404.16     25.70 o 
  -4  15   1     1265.88     1253.79     23.72 o 
  -3  15   1      450.76      434.41     12.83 o 
  -2  15   1        2.40        8.01      2.43 o 
  -1  15   1     1086.70     1133.01      9.24 o 
   0  15   1     1932.50     1945.38     24.33 o 
   1  15   1     1801.57     1877.01     20.71 o 
   2  15   1      300.48      282.35      5.42 o 
   3  15   1        5.59       19.52      5.01 o 
   4  15   1       48.99       50.25     12.28 o 
  -4  16   1     1255.29     1196.90     40.73 o 
  -3  16   1      133.90      137.43     26.49 o 
  -2  16   1     1530.97     1465.76     84.37 o 
  -1  16   1      754.80      701.57     13.01 o 
   0  16   1       25.48       36.38      4.64 o 
   1  16   1      354.66      345.45      9.32 o 
   2  16   1      245.31      272.92      8.18 o 
   3  16   1      864.08      859.22     30.06 o 
   4  16   1      403.01      435.42     20.68 o 
  -4  17   1       11.62        9.20     11.65 o 
  -3  17   1     1261.96     1285.70     29.24 o 
  -2  17   1       11.16       32.92      7.82 o 
  -1  17   1       35.66       37.33      5.98 o 
   0  17   1     1120.25     1174.72     17.55 o 
   1  17   1     2106.36     2139.64     39.21 o 
   2  17   1     1442.21     1434.34     19.44 o 
   3  17   1       29.19       29.87     12.79 o 
   4  17   1       11.37       -1.34      7.74 o 
  -4  18   1        4.22        8.20      4.91 o 
  -3  18   1      667.11      629.98     20.33 o 
  -2  18   1        8.70        8.58      2.43 o 
  -1  18   1     3859.21     4217.35     57.18 o 
   0  18   1      195.03      207.67      5.05 o 
   1  18   1      230.16      231.49      9.57 o 
   2  18   1      818.37      738.29     16.72 o 
   3  18   1     1041.78     1108.05     28.75 o 
   4  18   1      299.84      301.18     23.47 o 
  -3  19   1      111.69      117.34     21.30 o 
  -2  19   1      197.95      173.87      7.99 o 
  -1  19   1     1006.35      996.06     12.96 o 
   0  19   1        9.50        9.03      1.70 o 
   1  19   1     2896.77     2973.90     36.46 o 
   2  19   1       43.76       43.21      9.93 o 
   3  19   1       85.06       55.41     14.40 o 
  -3  20   1     1143.77     1239.13     26.74 o 
  -2  20   1       32.78       22.75      9.22 o 
  -1  20   1     1095.26     1181.93     26.31 o 
   0  20   1        1.43        3.90      3.22 o 
   1  20   1      324.58      335.65      7.26 o 
   2  20   1      116.38      117.43     27.02 o 
   3  20   1     1425.19     1531.02     31.61 o 
  -3  21   1      459.81      458.03     16.76 o 
  -2  21   1      105.76       83.61     19.68 o 
  -1  21   1      397.66      423.67     18.44 o 
   0  21   1        2.51        7.53      3.85 o 
   1  21   1     1244.77     1292.59     22.31 o 
   2  21   1       36.19       33.05      9.29 o 
   3  21   1       15.26       10.34      5.52 o 
  -3  22   1      597.45      535.38     25.50 o 
  -2  22   1        4.25        7.38      5.00 o 
  -1  22   1     1018.12     1022.57     20.01 o 
   0  22   1       27.56       33.60      7.35 o 
   1  22   1       51.19       43.83     10.18 o 
   2  22   1       73.90       66.28     16.40 o 
  -2  23   1        0.35        0.73      6.17 o 
  -1  23   1      401.89      354.10     15.48 o 
   0  23   1        9.48       18.70      7.51 o 
   1  23   1     1201.92     1181.66     29.99 o 
   2  23   1       82.07       76.32     19.75 o 
  -2  24   1      528.36      508.38     20.27 o 
  -1  24   1      765.42      754.33     16.95 o 
   0  24   1        1.21       -3.61      6.69 o 
   1  24   1      291.41      276.40     11.54 o 
   2  24   1      174.10      186.74     16.18 o 
  -1  25   1      227.19      195.43     31.75 o 
   0  25   1       11.49       13.35      4.01 o 
   1  25   1      694.60      662.66     30.58 o 
  -4   0   2     1751.38     1813.13     35.49 o 
  -2   0   2      576.73      572.93      9.77 o 
   0   0   2      772.02      752.21     20.20 o 
   2   0   2    14563.25    14713.10    145.47 o 
   4   0   2       19.83       16.04      3.60 o 
  -5   1   2       22.12       37.89      9.01 o 
  -4   1   2       24.96       23.08      3.84 o 
  -3   1   2      944.02      996.09      9.73 o 
  -2   1   2     5515.51     5331.49     26.92 o 
  -1   1   2     4281.04     4489.76     23.29 o 
   0   1   2     2622.37     2555.12     25.37 o 
   1   1   2      870.80      828.22      4.94 o 
   2   1   2     1099.72     1004.83     10.26 o 
   3   1   2      125.49      128.94      7.14 o 
   4   1   2     2613.41     2708.09     22.39 o 
   5   1   2      141.83      131.09     11.49 o 
  -5   2   2       56.88       39.70     12.91 o 
  -4   2   2     4269.01     4322.55     45.40 o 
  -3   2   2     1206.59     1199.89      9.01 o 
  -2   2   2     3658.26     3561.05     21.61 o 
  -1   2   2      682.53      657.85      8.18 o 
   0   2   2     4974.55     5029.88     15.94 o 
   1   2   2       40.43       31.57      1.92 o 
   2   2   2     1717.39     1631.88      8.08 o 
   3   2   2      122.98      107.31      5.08 o 
   4   2   2        4.33        3.49      3.93 o 
   5   2   2       12.98        1.89      6.44 o 
  -5   3   2      295.39      300.50     12.94 o 
  -4   3   2      400.05      373.43      5.29 o 
  -3   3   2        4.33        7.82      4.86 o 
  -2   3   2     5735.58     5512.56     60.85 o 
  -1   3   2      740.35      706.42     10.19 o 
   0   3   2    15206.80    14881.41    164.43 o 
   1   3   2     1286.57     1337.46      7.09 o 
   2   3   2       33.00       27.60      2.10 o 
   3   3   2     1026.38     1016.62     15.06 o 
   4   3   2     2820.83     2811.67     29.12 o 
   5   3   2       57.25       52.26     12.96 o 
  -5   4   2        6.93       16.72      6.65 o 
  -4   4   2      416.56      412.28     15.79 o 
  -3   4   2     1938.92     1964.01     13.79 o 
  -2   4   2      341.36      384.10      3.22 o 
  -1   4   2      256.12      273.58      2.49 o 
   0   4   2     2827.47     2911.77     10.72 o 
   1   4   2     3952.04     3864.78     21.02 o 
   2   4   2     5336.69     5395.97     23.54 o 
   3   4   2     1010.57      949.96     24.08 o 
   4   4   2        1.18        3.38      9.35 o 
   5   4   2      727.89      771.66     20.49 o 
  -5   5   2       73.28       63.41      5.61 o 
  -4   5   2       16.46       11.58      8.61 o 
  -3   5   2      985.81      997.88     19.55 o 
  -2   5   2     1367.63     1310.05     14.37 o 
  -1   5   2    23618.43    24278.29    153.61 o 
   0   5   2     7850.30     7877.80     39.23 o 
   1   5   2      390.71      387.10      2.43 o 
   2   5   2     1263.01     1245.96      6.88 o 
   3   5   2     1358.87     1422.31     16.64 o 
   4   5   2      660.25      649.18     10.85 o 
   5   5   2      630.47      625.01     25.68 o 
  -5   6   2      682.52      695.90     15.09 o 
  -4   6   2     1997.35     2008.88     42.89 o 
  -3   6   2     1946.00     1909.41     13.63 o 
  -2   6   2      561.00      530.46      9.82 o 
  -1   6   2      297.40      291.64      2.33 o 
   0   6   2     1065.12     1046.31      7.39 o 
   1   6   2     8654.35     8519.31     24.22 o 
   2   6   2     5420.95     5745.63     93.51 o 
   3   6   2       28.18       33.66      5.27 o 
   4   6   2       17.49       12.54      3.15 o 
   5   6   2      237.05      224.03     10.64 o 
  -5   7   2      792.80      837.36     33.40 o 
  -4   7   2       10.03        9.84      4.20 o 
  -3   7   2     1019.06      978.65     37.62 o 
  -2   7   2      277.77      334.91      3.70 o 
  -1   7   2     6102.58     5928.66     43.57 o 
   0   7   2       60.01       79.55      2.26 o 
   1   7   2     2041.76     2135.57     19.87 o 
   2   7   2      386.05      364.44      7.76 o 
   3   7   2     4239.05     4251.46     59.15 o 
   4   7   2      631.19      661.95     16.11 o 
   5   7   2      949.43      913.56     25.43 o 
  -5   8   2      574.80      583.80     17.77 o 
  -4   8   2      747.89      727.78     25.39 o 
  -3   8   2     2895.22     3105.76    114.08 o 
  -2   8   2     1610.74     1663.45     21.62 o 
  -1   8   2     1031.77     1078.05     15.03 o 
   0   8   2      797.05      766.55      4.52 o 
   1   8   2    11220.45    11621.45     94.40 o 
   2   8   2      340.45      336.78      6.84 o 
   3   8   2      709.26      691.22     21.81 o 
   4   8   2       61.14       75.56      9.81 o 
   5   8   2      378.86      366.54     10.96 o 
  -5   9   2      541.24      541.32     15.14 o 
  -4   9   2      170.49      148.71      8.45 o 
  -3   9   2     1288.15     1297.84     19.61 o 
  -2   9   2     1950.33     2015.15     17.91 o 
  -1   9   2     9096.07     9247.78     63.32 o 
   0   9   2        4.65        2.93      1.10 o 
   1   9   2      237.49      286.78      8.97 o 
   2   9   2       78.35       72.69      5.17 o 
   3   9   2     1943.92     1942.79     51.76 o 
   4   9   2       39.04       32.07      6.70 o 
   5   9   2     1021.05      980.20     20.92 o 
  -5  10   2      922.23      930.27     27.75 o 
  -4  10   2      201.33      146.34     11.76 o 
  -3  10   2     3578.17     3675.42     52.06 o 
  -2  10   2      173.48      202.65      6.76 o 
  -1  10   2     1778.20     1792.22     15.68 o 
   0  10   2       54.18       38.33      4.31 o 
   1  10   2     8667.34     8629.95     48.33 o 
   2  10   2        1.40        1.93      1.33 o 
   3  10   2     3445.44     3465.62     54.38 o 
   4  10   2       50.89       42.42      8.04 o 
   5  10   2      365.47      358.12     31.68 o 
  -5  11   2      351.88      364.17     29.71 o 
  -4  11   2      201.91      195.66      8.84 o 
  -3  11   2       17.58       11.61      6.01 o 
  -2  11   2      103.78       78.17      4.99 o 
  -1  11   2     4132.28     4020.36     46.40 o 
   0  11   2        3.51        9.42      1.52 o 
   1  11   2      160.36      161.33     15.33 o 
   2  11   2       26.70       35.92      3.73 o 
   3  11   2     2425.89     2472.20     23.49 o 
   4  11   2      101.85       81.82     16.57 o 
   5  11   2      848.04      870.26     30.84 o 
  -5  12   2     1125.75     1163.21     31.16 o 
  -4  12   2      510.37      492.49     15.86 o 
  -3  12   2     9281.46     9383.33     75.99 o 
  -2  12   2       50.99       42.49      4.72 o 
  -1  12   2       73.08       74.58      6.03 o 
   0  12   2      494.72      515.17      7.56 o 
   1  12   2     2304.89     2193.49     57.29 o 
   2  12   2        9.02        6.77      2.67 o 
   3  12   2      620.09      622.78     14.21 o 
   4  12   2      105.17       82.63     12.10 o 
   5  12   2      663.54      630.96     17.53 o 
  -5  13   2      187.16      187.34     11.26 o 
  -4  13   2        4.54        1.62      4.54 o 
  -3  13   2     4800.23     4592.03     65.85 o 
  -2  13   2      371.34      356.21      9.26 o 
  -1  13   2     7304.29     7543.10     51.65 o 
   0  13   2      246.56      298.50      6.16 o 
   1  13   2      271.27      251.59      7.68 o 
   2  13   2      165.49      158.79      7.32 o 
   3  13   2      899.86      905.44     18.89 o 
   4  13   2      253.91      249.67     15.32 o 
  -4  14   2      158.46      185.51     13.50 o 
  -3  14   2       26.89       39.83      9.16 o 
  -2  14   2      322.61      292.47     13.53 o 
  -1  14   2      281.23      253.64      6.73 o 
   0  14   2      452.17      434.05      6.64 o 
   1  14   2     3873.38     4143.29     68.53 o 
   2  14   2     1551.71     1444.76     35.34 o 
   3  14   2      969.57      881.50     42.03 o 
   4  14   2       34.66       50.53     17.14 o 
  -4  15   2       95.69       68.75     17.08 o 
  -3  15   2     1032.27     1047.72     35.48 o 
  -2  15   2      951.15      913.97     14.32 o 
  -1  15   2     2417.78     2432.09     42.84 o 
   0  15   2     1762.50     1814.16     39.10 o 
   1  15   2       45.57       45.05      6.70 o 
   2  15   2      214.41      230.86      5.16 o 
   3  15   2     1410.92     1354.67     35.97 o 
   4  15   2      484.41      499.77     18.27 o 
  -4  16   2     1700.75     1650.06     42.82 o 
  -3  16   2      583.07      522.51     18.58 o 
  -2  16   2      541.33      508.17      8.58 o 
  -1  16   2      776.84      798.11     10.59 o 
   0  16   2      389.50      367.21      8.33 o 
   1  16   2     1607.95     1716.57     22.64 o 
   2  16   2     2030.59     2033.60     46.34 o 
   3  16   2      203.14      201.28     13.98 o 
   4  16   2      137.45      114.07     15.62 o 
  -4  17   2       55.38       29.95      7.40 o 
  -3  17   2      400.77      361.32     13.01 o 
  -2  17   2     1157.47     1123.79     25.51 o 
  -1  17   2      946.74      935.62     10.31 o 
   0  17   2     1812.60     1936.21     25.44 o 
   1  17   2       34.27       31.41      4.65 o 
   2  17   2     1044.57      981.44     14.52 o 
   3  17   2      371.31      359.57     29.87 o 
   4  17   2      665.96      703.25     21.72 o 
  -4  18   2      233.88      237.19     13.70 o 
  -3  18   2      246.83      228.64     12.80 o 
  -2  18   2      247.81      273.49      6.38 o 
  -1  18   2      446.20      418.85     12.41 o 
   0  18   2     1291.04     1267.92     10.95 o 
   1  18   2      705.34      707.32     11.28 o 
   2  18   2     1806.88     1814.11     30.00 o 
   3  18   2      353.82      353.87     13.38 o 
   4  18   2        5.71        8.57      5.67 o 
  -3  19   2      130.53      104.21     23.77 o 
  -2  19   2     1562.33     1690.45     27.23 o 
  -1  19   2      277.80      273.16      5.96 o 
   0  19   2     1632.80     1772.73     41.33 o 
   1  19   2        8.22        7.84      2.47 o 
   2  19   2      359.79      345.78     10.82 o 
   3  19   2       13.66        5.56      8.74 o 
  -3  20   2        5.55       18.61      5.24 o 
  -2  20   2       22.18       32.58      7.25 o 
  -1  20   2       45.05       33.63      7.37 o 
   0  20   2     1666.11     1826.37     30.69 o 
   1  20   2      212.92      204.88      6.54 o 
   2  20   2     1511.55     1607.46     36.25 o 
   3  20   2       40.62       27.04      7.41 o 
  -3  21   2      227.76      229.20     14.10 o 
  -2  21   2      499.83      510.77     16.73 o 
  -1  21   2        0.03        3.38      3.10 o 
   0  21   2     2219.14     2373.00     34.93 o 
   1  21   2      135.65      107.30      5.44 o 
   2  21   2      421.38      419.21     29.63 o 
   3  21   2       22.66       10.31      3.78 o 
  -3  22   2       42.02       22.75     10.10 o 
  -2  22   2      581.60      584.27     18.40 o 
  -1  22   2        2.52        7.35      1.98 o 
   0  22   2      487.83      484.89     11.63 o 
   1  22   2      210.47      206.03      6.96 o 
   2  22   2     1015.81     1110.01     23.70 o 
  -2  23   2     1418.01     1303.21     36.62 o 
  -1  23   2       75.53       87.59     17.50 o 
   0  23   2      763.43      808.70     16.14 o 
   1  23   2      185.00      176.21      9.66 o 
   2  23   2       56.16       45.47     15.72 o 
  -2  24   2      233.40      265.43     16.23 o 
  -1  24   2       58.64       56.24     17.60 o 
   0  24   2      273.59      263.11      9.46 o 
   1  24   2       10.64       13.85      4.82 o 
  -1  25   2      540.60      570.45     14.69 o 
   0  25   2      439.79      450.30     15.03 o 
   1  25   2       62.35       56.36     23.86 o 
  -5   0   3      824.33      826.82     34.49 o 
  -3   0   3     1305.47     1365.15     39.20 o 
  -1   0   3     9281.19     9106.26    167.30 o 
   1   0   3      449.33      474.83     14.80 o 
   3   0   3     1524.81     1471.67     59.08 o 
   5   0   3      559.72      549.90     22.70 o 
  -5   1   3      852.68      860.88     27.27 o 
  -4   1   3        9.57       18.53      5.33 o 
  -3   1   3     4254.01     4161.82     25.15 o 
  -2   1   3      248.07      250.47      3.01 o 
  -1   1   3      873.47      825.96     17.14 o 
   0   1   3      207.04      239.66      5.28 o 
   1   1   3    20049.81    20442.08    276.65 o 
   2   1   3        8.82        8.90      0.88 o 
   3   1   3     2998.80     2959.37     57.64 o 
   4   1   3      536.18      547.70      9.54 o 
   5   1   3       30.03       11.84      9.31 o 
  -5   2   3     1465.90     1519.74     39.65 o 
  -4   2   3        7.50       12.11      2.52 o 
  -3   2   3        7.37        9.84      2.26 o 
  -2   2   3      157.90      149.12      2.78 o 
  -1   2   3     9351.90     9234.26     43.72 o 
   0   2   3     7092.50     6927.88     24.68 o 
   1   2   3     2022.52     1908.77     15.97 o 
   2   2   3     1009.79     1050.14     11.34 o 
   3   2   3     2499.32     2488.44     29.68 o 
   4   2   3      137.14      133.92      6.42 o 
   5   2   3      900.34      932.88     21.03 o 
  -5   3   3      325.38      316.34     11.30 o 
  -4   3   3      516.49      545.93      7.29 o 
  -3   3   3     3366.79     3273.34     22.30 o 
  -2   3   3     1374.01     1331.91      9.40 o 
  -1   3   3      207.34      215.69      3.62 o 
   0   3   3      311.29      348.81      4.23 o 
   1   3   3      806.19      706.83      5.70 o 
   2   3   3     2663.41     2620.77     12.62 o 
   3   3   3     2271.93     2273.56     15.07 o 
   4   3   3       54.22       49.60      7.68 o 
   5   3   3     1437.35     1320.65     24.29 o 
  -5   4   3      819.58      844.36     32.27 o 
  -4   4   3      198.58      183.00      6.33 o 
  -3   4   3     1038.24     1077.77     25.66 o 
  -2   4   3      680.91      648.04     12.24 o 
  -1   4   3     4688.41     4330.85     30.00 o 
   0   4   3      275.30      277.75      2.21 o 
   1   4   3     7665.28     7423.97     27.40 o 
   2   4   3      197.00      245.01      3.58 o 
   3   4   3     1066.52     1075.23      7.07 o 
   4   4   3      511.41      510.41     10.21 o 
   5   4   3      769.60      701.73     25.59 o 
  -5   5   3       30.35       32.69      7.16 o 
  -4   5   3     1278.35     1339.65     17.76 o 
  -3   5   3     2455.34     2548.45     17.62 o 
  -2   5   3     1362.38     1338.12     11.14 o 
  -1   5   3      198.32      217.06      3.29 o 
   0   5   3     2669.98     2545.28      8.16 o 
   1   5   3     4669.13     4810.77     25.89 o 
   2   5   3     5535.61     5465.46     68.58 o 
   3   5   3     1188.72     1177.40     11.14 o 
   4   5   3      887.32      907.45     14.80 o 
   5   5   3       88.68       80.42      7.34 o 
  -5   6   3      233.74      234.45     13.35 o 
  -4   6   3      635.00      622.00     18.03 o 
  -3   6   3        2.85        3.36      3.98 o 
  -2   6   3     5373.52     5377.03     27.40 o 
  -1   6   3      947.15      949.55      7.56 o 
   0   6   3     9186.25     9053.27     42.35 o 
   1   6   3      148.73      122.07      1.91 o 
   2   6   3      624.99      615.03     11.02 o 
   3   6   3      584.48      592.83     14.63 o 
   4   6   3     1705.24     1727.26     24.17 o 
   5   6   3      741.22      744.53     21.51 o 
  -5   7   3      962.39      967.72     36.59 o 
  -4   7   3     1276.46     1299.52     21.12 o 
  -3   7   3     1009.05      978.50      7.77 o 
  -2   7   3     2085.04     1999.15     21.79 o 
  -1   7   3      552.25      557.33      4.10 o 
   0   7   3      112.36       94.71      1.95 o 
   1   7   3     1024.86     1018.63      7.66 o 
   2   7   3     2270.24     2282.55     47.15 o 
   3   7   3      615.08      623.75     11.39 o 
   4   7   3        7.26       10.78      3.30 o 
   5   7   3        0.19        6.48      4.42 o 
  -5   8   3       51.77       34.49      8.66 o 
  -4   8   3      784.61      802.90     16.11 o 
  -3   8   3      691.03      671.86      6.28 o 
  -2   8   3      256.60      212.49      4.42 o 
  -1   8   3     1423.34     1422.64     12.45 o 
   0   8   3     4897.57     4721.78     17.33 o 
   1   8   3      767.56      776.64      6.84 o 
   2   8   3       44.26       52.58      4.92 o 
   3   8   3      770.94      806.13     12.42 o 
   4   8   3     2314.23     2238.78     36.25 o 
   5   8   3       77.93       60.06     15.06 o 
  -5   9   3        6.42        7.42      5.98 o 
  -4   9   3     1589.56     1671.69     41.44 o 
  -3   9   3      130.92      126.18      7.89 o 
  -2   9   3     7021.62     7390.15     50.96 o 
  -1   9   3      195.99      182.39      3.73 o 
   0   9   3     3176.19     3291.64     24.60 o 
   1   9   3       51.67       46.45      4.28 o 
   2   9   3     6482.47     6595.54     54.97 o 
   3   9   3      190.07      202.01      7.91 o 
   4   9   3      552.78      535.34     13.58 o 
   5   9   3        7.40        8.76      3.14 o 
  -5  10   3       35.54       22.88      6.44 o 
  -4  10   3      285.41      258.86      9.20 o 
  -3  10   3       83.41       86.24      5.40 o 
  -2  10   3     3901.71     4006.48     36.45 o 
  -1  10   3      112.84      111.74      4.62 o 
   0  10   3     7086.85     7266.65    110.44 o 
   1  10   3       63.51       81.91      8.15 o 
   2  10   3      170.34      177.65     14.52 o 
   3  10   3        0.78        0.63      5.12 o 
   4  10   3     1942.95     2073.46     82.28 o 
   5  10   3       81.29       66.70     13.14 o 
  -5  11   3        1.77        7.42      4.29 o 
  -4  11   3     2429.75     2536.58     39.77 o 
  -3  11   3      225.33      207.85      5.89 o 
  -2  11   3     3131.07     2977.08     49.69 o 
  -1  11   3       97.07      103.43      3.33 o 
   0  11   3      218.16      192.27      7.89 o 
   1  11   3      103.26      111.69      5.07 o 
   2  11   3     3847.18     3777.61     57.58 o 
   3  11   3        9.64        9.18      3.77 o 
   4  11   3      928.83      882.36     28.17 o 
   5  11   3       13.22        8.25      8.54 o 
  -5  12   3      294.49      305.78     37.91 o 
  -4  12   3      227.05      263.99     14.47 o 
  -3  12   3       55.12       60.15     13.54 o 
  -2  12   3     3673.36     3486.53     80.57 o 
  -1  12   3      135.06      109.69      4.94 o 
   0  12   3     8251.43     8736.94     46.07 o 
   1  12   3      371.85      392.29     10.75 o 
   2  12   3      361.30      344.26     16.90 o 
   3  12   3      335.38      324.88     10.73 o 
   4  12   3      930.73      849.70    159.57 o 
  -5  13   3        5.57        2.80      4.31 o 
  -4  13   3      738.01      770.22     19.75 o 
  -3  13   3      624.28      660.68     16.00 o 
  -2  13   3     2971.94     2670.32    122.63 o 
  -1  13   3      767.43      753.96     16.25 o 
   0  13   3     1634.37     1627.27     15.54 o 
   1  13   3      848.96      812.19     13.44 o 
   2  13   3     3241.82     3182.03    127.86 o 
   3  13   3      134.97      108.39     21.70 o 
   4  13   3      490.24      506.93     14.16 o 
  -4  14   3      180.92      159.82     18.40 o 
  -3  14   3      142.29      146.48     10.45 o 
  -2  14   3     2498.97     2507.22     68.38 o 
  -1  14   3     2293.31     2283.03     36.69 o 
   0  14   3     5254.11     5526.89     58.71 o 
   1  14   3      526.41      502.65     26.13 o 
   2  14   3      518.14      549.63     32.42 o 
   3  14   3      193.44      173.81     11.81 o 
   4  14   3      729.19      697.50     23.56 o 
  -4  15   3      359.71      418.80     13.47 o 
  -3  15   3      484.53      478.66     17.48 o 
  -2  15   3     1139.28     1168.81     19.59 o 
  -1  15   3      196.97      186.15      7.08 o 
   0  15   3      678.33      698.18     17.36 o 
   1  15   3      818.97      783.44     12.07 o 
   2  15   3     1167.63     1179.38     20.15 o 
   3  15   3      444.93      429.20     16.68 o 
   4  15   3      108.61       70.82     18.90 o 
  -4  16   3     1571.77     1481.35     39.14 o 
  -3  16   3      170.73      139.09     28.95 o 
  -2  16   3      542.51      536.97     10.37 o 
  -1  16   3     3421.05     3515.80     55.73 o 
   0  16   3      246.32      226.20      6.81 o 
   1  16   3      563.51      569.97      9.91 o 
   2  16   3      341.11      336.34     15.37 o 
   3  16   3      782.96      755.93     30.20 o 
   4  16   3      402.39      410.75     23.52 o 
  -4  17   3     2058.15     2022.08     81.73 o 
  -3  17   3     1409.65     1463.04     36.53 o 
  -2  17   3      789.32      749.80     28.49 o 
  -1  17   3      184.44      193.64      6.95 o 
   0  17   3      657.69      695.51     10.26 o 
   1  17   3      711.03      712.59     10.47 o 
   2  17   3     1529.19     1651.02     24.09 o 
   3  17   3     1681.30     1730.85     44.76 o 
   4  17   3       81.59       73.35     20.32 o 
  -4  18   3        3.66       18.23      7.79 o 
  -3  18   3        3.44       -3.82      6.84 o 
  -2  18   3      207.87      183.63      8.44 o 
  -1  18   3      330.74      332.67      6.83 o 
   0  18   3      697.04      729.83     12.51 o 
   1  18   3     1528.02     1625.12     29.50 o 
   2  18   3      124.42       95.33     15.97 o 
   3  18   3      421.24      428.47     15.94 o 
  -3  19   3     1223.73     1290.34     49.35 o 
  -2  19   3      265.60      247.51      6.76 o 
  -1  19   3       19.77       21.61      3.36 o 
   0  19   3      455.17      434.20      9.45 o 
   1  19   3     1717.29     1741.06     27.17 o 
   2  19   3      367.03      341.82     14.03 o 
   3  19   3     1320.34     1310.38     35.78 o 
  -3  20   3       39.79       33.78     12.77 o 
  -2  20   3       14.26       16.11      3.89 o 
  -1  20   3      989.11      966.15     60.20 o 
   0  20   3      673.46      707.06      9.34 o 
   1  20   3      788.38      775.55     14.20 o 
   2  20   3        3.90        4.68      2.88 o 
   3  20   3      624.90      629.56     32.74 o 
  -3  21   3      760.20      725.11     45.21 o 
  -2  21   3       19.66       23.74      7.72 o 
  -1  21   3      184.24      191.82     10.42 o 
   0  21   3       31.29       28.21      3.98 o 
   1  21   3     1297.51     1311.66     23.53 o 
   2  21   3        2.35       17.12      5.74 o 
   3  21   3      686.50      721.67     28.30 o 
  -2  22   3      304.57      233.90     11.30 o 
  -1  22   3      960.33      945.37     17.34 o 
   0  22   3        6.26        6.31      3.32 o 
   1  22   3      626.84      628.53     13.00 o 
   2  22   3       70.77       57.45     14.89 o 
  -2  23   3       78.34       54.38     18.85 o 
  -1  23   3       13.58       28.87      5.81 o 
   0  23   3      148.32      144.92     12.17 o 
   1  23   3     1600.21     1545.60     31.87 o 
   2  23   3      112.05      100.65      9.28 o 
  -1  24   3      830.62      827.76     34.70 o 
   0  24   3      729.03      813.25     19.72 o 
   1  24   3     1504.04     1451.64     30.69 o 
  -1  25   3       53.47       47.52     11.91 o 
   0  25   3      422.78      444.99     19.48 o 
  -4   0   4     2350.92     2525.43     31.23 o 
  -2   0   4     3157.51     2849.42     21.32 o 
   0   0   4      210.52      158.94      2.61 o 
   2   0   4    14069.14    14377.07    275.55 o 
   4   0   4     6228.64     6527.20    167.24 o 
  -5   1   4       72.73       91.04     21.16 o 
  -4   1   4     1378.51     1341.85     14.15 o 
  -3   1   4      126.37      113.20      9.32 o 
  -2   1   4     2029.77     2070.80     16.59 o 
  -1   1   4     3260.11     3173.95     24.60 o 
   0   1   4     5976.54     5993.83     29.04 o 
   1   1   4        1.43       10.03      0.92 o 
   2   1   4      402.59      347.53      5.65 o 
   3   1   4      126.44      133.45      3.38 o 
  -5   2   4       62.97       64.59     11.89 o 
  -4   2   4     1362.62     1379.48     13.64 o 
  -3   2   4     1286.52     1321.11     22.15 o 
  -2   2   4     7419.04     7442.62     60.09 o 
  -1   2   4      334.22      342.15      4.69 o 
   0   2   4      662.73      703.68      5.28 o 
   1   2   4     1613.75     1606.80     11.42 o 
   2   2   4     6056.55     5892.16     85.30 o 
   3   2   4      317.06      289.78      8.49 o 
   4   2   4      113.95      113.98      3.24 o 
   5   2   4        0.05        0.89      7.16 o 
  -5   3   4      473.91      489.52     22.20 o 
  -4   3   4      864.60      871.20     13.37 o 
  -3   3   4      160.52      149.50      4.75 o 
  -2   3   4     1750.20     1817.64     21.92 o 
  -1   3   4       82.97       78.70      3.60 o 
   0   3   4    19225.09    17963.90    120.87 o 
   1   3   4      256.68      228.20      4.36 o 
   2   3   4     1973.59     1970.20     16.57 o 
   3   3   4     1482.27     1433.40     16.71 o 
   4   3   4      269.70      266.38      9.92 o 
   5   3   4     1578.24     1550.96     58.94 o 
  -5   4   4       26.07       29.77      5.67 o 
  -4   4   4     1638.76     1670.74     17.68 o 
  -3   4   4     1399.38     1328.03     17.74 o 
  -2   4   4     2658.23     2708.54     25.34 o 
  -1   4   4      377.03      325.56      5.61 o 
   0   4   4     1096.24     1129.91     12.69 o 
   1   4   4     2146.62     2131.72     22.99 o 
   2   4   4     5817.68     5925.05     76.89 o 
   3   4   4     1443.41     1407.06     35.50 o 
   4   4   4      959.94     1014.45     38.23 o 
   5   4   4      774.84      716.98     29.73 o 
  -5   5   4      412.46      386.34     12.23 o 
  -4   5   4      340.03      317.64      4.73 o 
  -3   5   4       32.09       31.11      2.97 o 
  -2   5   4      519.98      550.41     10.86 o 
  -1   5   4     6339.45     6486.46     27.02 o 
   0   5   4    12926.00    13219.42     56.24 o 
   1   5   4     3062.53     3033.75     30.79 o 
   2   5   4     1119.22     1153.33     23.49 o 
   3   5   4       14.41       15.86      2.12 o 
   4   5   4      558.75      553.25     13.25 o 
   5   5   4      129.49      140.70     18.50 o 
  -5   6   4        5.38        6.93      3.62 o 
  -4   6   4      988.73     1005.07     27.39 o 
  -3   6   4     1790.40     1684.33     14.28 o 
  -2   6   4     3107.98     3061.31     18.98 o 
  -1   6   4     5166.22     5470.91     37.75 o 
   0   6   4      618.03      644.68     13.38 o 
   1   6   4     2978.55     2849.57     39.71 o 
   2   6   4     2201.54     2178.31     26.42 o 
   3   6   4     1759.70     1769.40     22.46 o 
   4   6   4      756.40      726.62     15.00 o 
   5   6   4       59.10       51.97     12.39 o 
  -5   7   4     1189.31     1286.88     28.41 o 
  -4   7   4      480.75      441.84     15.83 o 
  -3   7   4      576.85      581.76      8.99 o 
  -2   7   4      511.25      567.91      9.79 o 
  -1   7   4     6346.54     6404.38     59.27 o 
   0   7   4      247.54      285.95      3.20 o 
   1   7   4     1279.93     1160.37     12.10 o 
   2   7   4      198.71      198.96      3.64 o 
   3   7   4      374.87      386.39     10.28 o 
   4   7   4     1253.88     1353.53     44.75 o 
   5   7   4      677.12      658.52     20.08 o 
  -5   8   4       52.49       41.80     13.17 o 
  -4   8   4      577.70      544.23     23.73 o 
  -3   8   4     5456.57     5561.32     32.86 o 
  -2   8   4       59.95       58.96      8.76 o 
  -1   8   4     1617.95     1632.07      9.21 o 
   0   8   4       51.90       85.81      2.39 o 
   1   8   4     3364.62     3455.63     32.76 o 
   2   8   4     1370.26     1387.61     15.71 o 
   3   8   4      732.92      712.34     17.58 o 
   4   8   4       70.48       66.76      8.74 o 
   5   8   4        0.62        4.73      3.10 o 
  -5   9   4      847.03      938.77     34.35 o 
  -4   9   4       48.50       51.54      9.46 o 
  -3   9   4      934.30      867.05     20.08 o 
  -2   9   4     1187.30     1173.54     16.28 o 
  -1   9   4     4885.94     4770.72     34.21 o 
   0   9   4     1453.36     1501.89     28.98 o 
   1   9   4     8282.85     8253.16     73.42 o 
   2   9   4        2.84        4.32      1.09 o 
   3   9   4        2.38        3.12      2.00 o 
   4   9   4        0.83        5.87      6.08 o 
   5   9   4      541.27      505.54     38.83 o 
  -5  10   4       28.81       24.01      6.06 o 
  -4  10   4      120.19      121.26     27.11 o 
  -3  10   4     2968.85     2967.94     51.12 o 
  -2  10   4      203.44      187.61      4.37 o 
  -1  10   4     2321.67     2313.40     40.03 o 
   0  10   4      245.08      284.17      4.43 o 
   1  10   4     1386.39     1325.40     31.47 o 
   2  10   4       30.80       41.33      5.07 o 
   3  10   4     4947.83     4835.82     48.38 o 
   4  10   4       11.86       12.60      6.91 o 
   5  10   4      173.44      191.98     25.63 o 
  -5  11   4     1488.07     1495.24     37.99 o 
  -4  11   4        0.91        9.63      5.45 o 
  -3  11   4       64.78       60.05      6.08 o 
  -2  11   4      105.90      112.19      4.49 o 
  -1  11   4     1571.81     1461.58     49.63 o 
   0  11   4        2.49        2.39      1.92 o 
   1  11   4     1806.98     1783.03     29.84 o 
   2  11   4       13.02       11.34      5.42 o 
   3  11   4     1077.89     1047.40     20.12 o 
   4  11   4       54.65       51.18      9.83 o 
  -5  12   4       15.04       16.56      5.35 o 
  -4  12   4       28.39       36.60     14.97 o 
  -3  12   4     1065.42      975.28     16.55 o 
  -2  12   4       92.76      102.81      9.53 o 
  -1  12   4     1571.95     1552.05     23.31 o 
   0  12   4      394.49      391.92      7.05 o 
   1  12   4     2443.49     2460.68     23.41 o 
   2  12   4      201.55      190.69      6.07 o 
   3  12   4     1381.45     1420.99     49.11 o 
   4  12   4      114.60       82.79     26.34 o 
  -4  13   4      869.62      833.67     23.07 o 
  -3  13   4      892.12      884.60     10.48 o 
  -2  13   4      323.88      302.58      9.30 o 
  -1  13   4     5204.32     5047.18    118.83 o 
   0  13   4      491.31      509.35      8.13 o 
   1  13   4     5780.71     6031.35     52.40 o 
   2  13   4      713.41      662.93     31.60 o 
   3  13   4        4.52       -2.51      6.86 o 
   4  13   4      707.94      604.76     40.00 o 
  -4  14   4       22.55       22.86      8.04 o 
  -3  14   4     1347.29     1426.60     43.92 o 
  -2  14   4       66.11       74.02     10.42 o 
  -1  14   4      482.74      470.86     13.80 o 
   0  14   4       15.07       18.76      3.37 o 
   1  14   4      654.02      619.57     13.65 o 
   2  14   4     1515.16     1503.32     31.88 o 
   3  14   4     1209.50     1206.05     28.59 o 
   4  14   4      167.09      162.58      9.36 o 
  -4  15   4      388.53      357.33     26.16 o 
  -3  15   4      121.75      115.00     27.07 o 
  -2  15   4      667.51      640.55     21.84 o 
  -1  15   4     3000.23     3069.67     40.18 o 
   0  15   4     2307.40     2386.68     32.45 o 
   1  15   4     1939.10     1946.09     22.79 o 
   2  15   4      779.78      763.80     18.59 o 
   3  15   4       36.67       34.19      8.52 o 
   4  15   4      244.04      264.58     11.37 o 
  -4  16   4        5.75       16.87     11.17 o 
  -3  16   4      796.60      779.31     35.58 o 
  -2  16   4     1181.33     1208.30     24.56 o 
  -1  16   4     4457.04     4566.12     36.96 o 
   0  16   4      280.41      284.82      6.90 o 
   1  16   4      551.38      534.08     12.31 o 
   2  16   4      470.32      500.45     10.65 o 
   3  16   4      713.40      701.87     20.99 o 
   4  16   4      410.80      413.35     17.96 o 
  -4  17   4      869.76      827.59     25.82 o 
  -3  17   4        2.74        9.96      5.63 o 
  -2  17   4       11.80       13.08      3.21 o 
  -1  17   4       19.69       14.56      2.08 o 
   0  17   4     1395.68     1363.25     13.71 o 
   1  17   4      342.51      350.85      6.61 o 
   2  17   4       78.32       80.70      4.59 o 
   3  17   4        0.31        2.15      4.69 o 
   4  17   4      466.12      427.68     21.11 o 
  -4  18   4     1060.44     1089.20     30.20 o 
  -3  18   4      614.35      590.26     17.12 o 
  -2  18   4     1441.03     1490.30     27.20 o 
  -1  18   4      282.02      303.81      6.61 o 
   0  18   4       50.25       51.82      6.65 o 
   1  18   4       17.53       16.20      3.12 o 
   2  18   4      987.61      954.86     21.84 o 
   3  18   4      409.52      432.79     16.02 o 
  -3  19   4       33.99       39.12      8.89 o 
  -2  19   4      306.84      328.30     13.67 o 
  -1  19   4       23.39       19.67      3.09 o 
   0  19   4     2908.21     3027.39     35.84 o 
   1  19   4       24.42       31.56      7.08 o 
   2  19   4      377.70      360.63     13.67 o 
   3  19   4      192.00      175.51     13.94 o 
  -3  20   4        3.18        7.75      5.09 o 
  -2  20   4     2326.68     2352.65     40.65 o 
  -1  20   4      114.88      104.06      8.48 o 
   0  20   4      573.47      583.81     14.00 o 
   1  20   4      105.22       94.40      6.84 o 
   2  20   4     1160.47     1130.59     25.15 o 
   3  20   4      222.53      186.06     32.70 o 
  -3  21   4        5.85        6.18      6.53 o 
  -2  21   4      493.05      408.01     12.37 o 
  -1  21   4        4.16        7.35      3.00 o 
   0  21   4       47.44       40.68      8.17 o 
   1  21   4      251.16      263.90      9.84 o 
   2  21   4      266.16      278.34     11.17 o 
  -2  22   4      589.82      590.15     23.73 o 
  -1  22   4       32.26       47.88     10.38 o 
   0  22   4      162.84      124.42     13.80 o 
   1  22   4      102.10       84.05     17.65 o 
   2  22   4     1020.66     1046.92     23.60 o 
  -2  23   4      210.43      187.89     14.65 o 
  -1  23   4       30.01       34.15      5.95 o 
   0  23   4     1343.05     1429.58     40.80 o 
   1  23   4       14.79       15.53      3.81 o 
   2  23   4      213.15      181.92     10.14 o 
  -1  24   4       81.13       78.34     17.60 o 
   0  24   4       67.75       43.64      9.38 o 
   1  24   4      304.49      313.40     13.91 o 
   0  25   4      782.32      713.13     19.75 o 
  -5   0   5     3717.65     3994.55     58.91 o 
  -3   0   5      975.98      954.84     43.24 o 
  -1   0   5    15109.09    14956.59     88.30 o 
   1   0   5     4429.01     4365.88     26.15 o 
   3   0   5      245.86      222.38     13.90 o 
   5   0   5     2501.62     2372.79     79.84 o 
  -5   1   5       32.41       43.19     10.10 o 
  -4   1   5       25.82       35.19      7.51 o 
  -3   1   5     5074.41     5068.63     37.59 o 
  -2   1   5      337.01      304.66      7.50 o 
  -1   1   5     8105.09     7998.05     49.08 o 
   0   1   5      755.11      763.51      8.07 o 
   1   1   5      297.57      342.93      4.33 o 
   2   1   5       54.08       62.32      3.49 o 
   3   1   5     3386.71     3236.16     75.76 o 
   4   1   5      141.01      124.15      4.42 o 
   5   1   5      161.40      144.23     21.69 o 
  -5   2   5     1846.81     2070.45     69.11 o 
  -4   2   5      231.52      240.95      6.16 o 
  -3   2   5     2956.94     3004.27     69.47 o 
  -2   2   5      292.42      311.32      6.09 o 
  -1   2   5      697.23      649.00      5.60 o 
   0   2   5     2400.37     2364.35      9.36 o 
   1   2   5    10674.33    10529.09    141.60 o 
   2   2   5     2009.42     1975.43     52.16 o 
   3   2   5      252.21      241.72      5.97 o 
   4   2   5       14.52        8.64      2.78 o 
   5   2   5     2973.85     3128.97     34.37 o 
  -5   3   5      165.89      163.71      8.39 o 
  -4   3   5       15.83       15.40      4.18 o 
  -3   3   5     2601.80     2654.29     24.47 o 
  -2   3   5     1479.54     1432.05     28.78 o 
  -1   3   5     1069.85      910.02      9.13 o 
   0   3   5        6.05        7.39      0.75 o 
   1   3   5      150.67      106.43      3.31 o 
   2   3   5       56.58       93.32      3.71 o 
   3   3   5     4303.14     4486.86     97.01 o 
   4   3   5      220.25      202.08     17.48 o 
   5   3   5     1573.13     1520.35     66.34 o 
  -5   4   5     1202.84     1293.17     41.59 o 
  -4   4   5     1736.07     1721.94     73.77 o 
  -3   4   5       19.16       24.90      6.80 o 
  -2   4   5      202.91      231.37      4.18 o 
  -1   4   5     6973.19     7422.30     86.88 o 
   0   4   5     9409.46     9550.32     63.01 o 
   1   4   5    15398.28    15657.50    211.44 o 
   2   4   5      282.35      338.76      6.44 o 
   3   4   5     3892.49     4015.69     78.11 o 
   4   4   5     1028.37     1023.10     18.29 o 
   5   4   5       79.18       48.34     15.05 o 
  -5   5   5       67.84       40.62     13.00 o 
  -4   5   5       76.07       78.07      6.25 o 
  -3   5   5     2375.29     2341.51     39.25 o 
  -2   5   5     2970.79     2897.73     60.49 o 
  -1   5   5     3525.01     3553.40     25.61 o 
   0   5   5      431.99      428.03      3.75 o 
   1   5   5     1349.28     1560.96     15.38 o 
   2   5   5     3600.71     3565.41     30.79 o 
   3   5   5     8413.24     8572.04     37.05 o 
   4   5   5       60.93       57.35      8.67 o 
   5   5   5      236.85      208.20     14.24 o 
  -5   6   5      798.53      766.77     20.74 o 
  -4   6   5      600.52      613.33     19.53 o 
  -3   6   5      405.18      393.76     12.38 o 
  -2   6   5        0.55        3.07      2.16 o 
  -1   6   5       81.77      105.52      4.09 o 
   0   6   5     5253.26     5328.28     41.31 o 
   1   6   5      431.39      373.23      8.89 o 
   2   6   5     3266.04     3194.97     22.16 o 
   3   6   5     1891.00     1886.34     48.76 o 
   4   6   5        8.30       16.44      4.53 o 
   5   6   5      525.67      476.89     22.70 o 
  -5   7   5       14.10        9.88      5.39 o 
  -4   7   5      204.56      215.90     15.31 o 
  -3   7   5     4231.56     4110.25     26.94 o 
  -2   7   5     3293.62     3172.16     50.54 o 
  -1   7   5     4184.61     4168.54     86.26 o 
   0   7   5     2829.23     2839.79     23.59 o 
   1   7   5       65.52       66.98      3.24 o 
   2   7   5     4363.59     4492.65     36.96 o 
   3   7   5      309.23      330.04      6.95 o 
   4   7   5     1463.12     1484.20     24.04 o 
   5   7   5      211.31      157.55     44.35 o 
  -5   8   5       76.25       57.32     17.92 o 
  -4   8   5     1295.02     1414.33     31.53 o 
  -3   8   5      384.79      364.80      7.69 o 
  -2   8   5      286.06      260.48      7.71 o 
  -1   8   5     1098.05      977.30     10.33 o 
   0   8   5     7088.65     7220.95     77.36 o 
   1   8   5     1194.06     1191.02     16.86 o 
   2   8   5     2373.82     2293.60     17.73 o 
   3   8   5     1306.84     1356.97     11.78 o 
   4   8   5      156.88      146.38     23.06 o 
   5   8   5      168.79      183.50     23.05 o 
  -5   9   5       71.03       41.70     11.84 o 
  -4   9   5       90.79      114.77     19.89 o 
  -3   9   5      125.46      124.51     11.38 o 
  -2   9   5     4807.78     4638.73    113.52 o 
  -1   9   5     2163.91     2292.87     40.07 o 
   0   9   5     1517.69     1516.24     24.76 o 
   1   9   5       42.70       52.95      3.51 o 
   2   9   5     5035.77     5040.67     65.86 o 
   3   9   5      111.38      112.39      3.73 o 
   4   9   5     1302.52     1356.77     53.44 o 
   5   9   5       32.11       33.91      7.81 o 
  -5  10   5       87.59       73.59     20.15 o 
  -4  10   5      893.07      845.49     62.22 o 
  -3  10   5      724.09      705.40     14.45 o 
  -2  10   5       26.11       28.43      8.87 o 
  -1  10   5      291.28      320.79     10.95 o 
   0  10   5     4959.72     4833.99     72.27 o 
   1  10   5       69.26       79.02      3.53 o 
   2  10   5       54.57       62.31      4.37 o 
   3  10   5       25.70       20.14      3.75 o 
   4  10   5      241.46      253.43     18.94 o 
  -5  11   5        5.10        8.65      5.53 o 
  -4  11   5      300.42      268.16     11.62 o 
  -3  11   5      110.71       93.73      7.62 o 
  -2  11   5    11915.37    12144.00    250.78 o 
  -1  11   5     1532.98     1556.42     23.56 o 
   0  11   5      714.21      732.85     12.43 o 
   1  11   5      804.71      860.44     12.98 o 
   2  11   5      638.35      632.00     13.36 o 
   3  11   5        1.48       18.45      4.20 o 
   4  11   5      822.47      878.52     30.70 o 
  -5  12   5        1.00        2.06      7.33 o 
  -4  12   5     1470.47     1512.93     35.59 o 
  -3  12   5      367.68      367.24      6.45 o 
  -2  12   5     1816.76     1857.93     17.95 o 
  -1  12   5      235.98      229.95      7.00 o 
   0  12   5     2977.10     2847.37     20.61 o 
   1  12   5     1455.98     1558.17     13.68 o 
   2  12   5     1546.82     1649.35     41.51 o 
   3  12   5      105.24      103.93     11.12 o 
   4  12   5      683.77      741.65     29.28 o 
  -4  13   5      190.92      168.31     40.49 o 
  -3  13   5       49.41       50.40      7.45 o 
  -2  13   5      264.29      259.89     10.21 o 
  -1  13   5        7.64       11.19      2.35 o 
   0  13   5      648.42      638.69      9.33 o 
   1  13   5       22.75       25.26      4.98 o 
   2  13   5      826.16      810.39     27.90 o 
   3  13   5      416.17      368.86     12.60 o 
   4  13   5      584.55      553.44     18.44 o 
  -4  14   5      939.69      968.16     21.38 o 
  -3  14   5      339.95      295.04     16.09 o 
  -2  14   5      327.52      322.23     11.09 o 
  -1  14   5      764.01      779.04     10.94 o 
   0  14   5     3227.93     3287.46     53.55 o 
   1  14   5     1216.66     1176.22     15.68 o 
   2  14   5     2802.34     2846.94     86.36 o 
   3  14   5       70.58       73.59     17.35 o 
   4  14   5       12.47       17.71      6.60 o 
  -4  15   5      160.04      130.37     11.14 o 
  -3  15   5      761.64      690.04     18.53 o 
  -2  15   5      293.91      284.82      9.60 o 
  -1  15   5      699.56      687.42     11.92 o 
   0  15   5      110.98      109.40      6.80 o 
   1  15   5      115.82      117.41      7.80 o 
   2  15   5     2956.48     2910.06     61.16 o 
   3  15   5      810.72      757.68     27.76 o 
   4  15   5      642.09      694.36     24.43 o 
  -4  16   5       17.59       15.15      7.47 o 
  -3  16   5      347.89      353.82     13.19 o 
  -2  16   5       86.00       84.53     15.36 o 
  -1  16   5       24.22       32.59      3.81 o 
   0  16   5     1830.81     1814.34     16.30 o 
   1  16   5     1064.75     1086.56     20.75 o 
   2  16   5      408.45      381.68      9.09 o 
   3  16   5       16.96       11.39      4.08 o 
   4  16   5      365.79      356.06     13.58 o 
  -4  17   5       54.26       40.56     17.56 o 
  -3  17   5      466.16      501.94     20.08 o 
  -2  17   5      985.07      941.49     17.47 o 
  -1  17   5      473.92      502.14     12.03 o 
   0  17   5      132.25      130.77      6.46 o 
   1  17   5       84.94       90.46     12.04 o 
   2  17   5       45.23       38.23      6.89 o 
   3  17   5      780.80      792.28     20.59 o 
  -3  18   5      554.95      595.64     19.14 o 
  -2  18   5      123.18       91.27     15.10 o 
  -1  18   5     1446.40     1452.31     19.46 o 
   0  18   5       72.63       67.54      9.19 o 
   1  18   5     2983.93     3194.72     47.15 o 
   2  18   5       37.63       49.69     12.29 o 
   3  18   5      180.21      192.24     10.86 o 
  -3  19   5      688.27      665.07     24.19 o 
  -2  19   5      135.22      127.70     10.41 o 
  -1  19   5     1158.15     1209.86     19.53 o 
   0  19   5      535.09      543.62      8.19 o 
   1  19   5      159.55      134.62      6.60 o 
   2  19   5        2.16        6.67      4.04 o 
   3  19   5      920.90      957.66     34.31 o 
  -3  20   5      100.55       67.36     27.65 o 
  -2  20   5        5.80        7.17      3.47 o 
  -1  20   5     1071.57     1085.20     16.19 o 
   0  20   5      147.79      131.73      6.64 o 
   1  20   5      787.58      771.06     13.76 o 
   2  20   5        2.12        7.41      4.21 o 
   3  20   5        1.56       -3.68      7.21 o 
  -3  21   5     1204.81     1230.18     25.49 o 
  -2  21   5      196.16      210.66      9.07 o 
  -1  21   5     1491.43     1512.62     66.14 o 
   0  21   5      853.85      889.27     17.54 o 
   1  21   5       96.37      108.31     14.83 o 
   2  21   5        0.25        2.70      7.07 o 
  -2  22   5       71.76       59.33     24.74 o 
  -1  22   5      446.37      397.59     12.97 o 
   0  22   5        2.12        5.40      4.82 o 
   1  22   5     1256.92     1343.07     26.61 o 
   2  22   5        8.61       29.61     12.55 o 
  -2  23   5       27.75       29.03      7.81 o 
  -1  23   5      867.04      929.58     19.54 o 
   0  23   5        9.19        8.85      2.73 o 
   1  23   5       33.95       26.50      6.27 o 
  -1  24   5      224.99      187.22     35.01 o 
   0  24   5      520.11      518.38     16.41 o 
   1  24   5      148.85      147.90     17.86 o 
  -4   0   6      190.50      201.69     10.10 o 
  -2   0   6    15919.42    16622.02    157.65 o 
   0   0   6     8481.27     7749.31     62.36 o 
   2   0   6       16.84       43.05      7.96 o 
   4   0   6       48.94       49.35     10.26 o 
  -5   1   6       22.63       21.24     11.18 o 
  -4   1   6     2455.14     2408.48     41.63 o 
  -3   1   6        1.00        0.65      5.58 o 
  -2   1   6     1089.91     1063.40     21.12 o 
  -1   1   6       10.32       17.54      3.11 o 
   0   1   6     4764.54     4667.71     34.62 o 
   1   1   6    10662.40    11122.57    175.14 o 
   2   1   6     5017.24     5155.48     30.49 o 
   3   1   6      317.86      313.86     12.12 o 
   4   1   6      687.06      683.53     18.12 o 
   5   1   6        4.47        2.97      5.71 o 
  -5   2   6       80.77       72.40      7.42 o 
  -4   2   6        0.21       -3.44      3.71 o 
  -3   2   6      318.73      332.14     12.56 o 
  -2   2   6     4365.75     4064.66    277.32 o 
  -1   2   6     3841.44     3825.62     26.66 o 
   0   2   6     3106.23     3110.25     30.41 o 
   1   2   6       35.70       54.35      5.25 o 
   2   2   6      938.38      875.70     14.72 o 
   3   2   6      232.56      214.29     10.83 o 
   4   2   6     4841.38     5070.31     72.58 o 
   5   2   6       10.31       18.46      9.24 o 
  -5   3   6      373.39      397.90     11.33 o 
  -3   3   6     1386.59     1388.16     26.61 o 
  -2   3   6     2919.16     3057.86     80.18 o 
  -1   3   6     2328.37     2415.24     27.14 o 
   0   3   6     4935.81     5073.55     40.04 o 
   1   3   6     1005.59      959.59     13.23 o 
   2   3   6     4713.04     4966.25    132.36 o 
   3   3   6       35.64       40.66      5.66 o 
   4   3   6        0.07       10.18      5.12 o 
   5   3   6       15.20        9.81      5.27 o 
  -5   4   6        4.64        2.68      4.89 o 
  -4   4   6     1082.57     1019.52     15.09 o 
  -3   4   6      236.41      256.74     10.22 o 
  -2   4   6     6940.67     7274.70     50.71 o 
  -1   4   6      543.50      479.37      7.54 o 
   0   4   6      181.76      139.33      3.34 o 
   1   4   6      114.21      114.72      2.32 o 
   2   4   6      247.27      215.00      4.12 o 
   3   4   6     1249.88     1294.71     27.09 o 
   4   4   6     2357.52     2549.69     38.97 o 
   5   4   6        6.59        6.13      5.18 o 
  -5   5   6      120.83      113.46     13.24 o 
  -4   5   6      782.26      730.07     16.91 o 
  -3   5   6       44.21       46.79     10.48 o 
  -2   5   6       95.40       59.82     16.94 o 
  -1   5   6      111.52       83.22      4.42 o 
   0   5   6       24.76       25.96      3.16 o 
   1   5   6     4505.36     4683.01     70.81 o 
   2   5   6     1411.12     1400.65     28.43 o 
   3   5   6     1518.63     1487.66     20.10 o 
   4   5   6       21.89       26.31      4.85 o 
   5   5   6      314.61      297.20     19.28 o 
  -5   6   6      229.39      237.44      9.07 o 
  -4   6   6       80.40       70.37     15.95 o 
  -3   6   6      625.78      579.79     63.90 o 
  -2   6   6      956.53      842.66     14.40 o 
  -1   6   6     3710.32     3784.65     60.07 o 
   0   6   6     2134.00     2120.13     17.74 o 
   1   6   6      261.49      224.14      6.24 o 
   2   6   6       10.31       13.59      1.95 o 
   3   6   6     2942.56     2955.67     22.05 o 
   4   6   6     1296.03     1280.70     21.65 o 
   5   6   6      482.16      467.86     24.34 o 
  -5   7   6     1085.81     1208.47     21.98 o 
  -4   7   6      289.34      268.74     21.44 o 
  -3   7   6     6441.54     6561.69    160.72 o 
  -2   7   6       11.38       12.81      3.69 o 
  -1   7   6        5.05       16.28      2.70 o 
   0   7   6     5009.35     5561.21     72.82 o 
   1   7   6     4669.16     4648.67     21.07 o 
   2   7   6      218.76      202.30      8.19 o 
   3   7   6       79.20       68.25      7.46 o 
   4   7   6        5.96        8.46      3.01 o 
   5   7   6      568.43      584.98     27.20 o 
  -5   8   6      441.07      424.43     10.99 o 
  -4   8   6      112.33      113.83     19.68 o 
  -3   8   6       73.11       59.66      8.70 o 
  -2   8   6     2476.85     2486.74     33.05 o 
  -1   8   6     6489.95     6507.47     37.26 o 
   0   8   6     9167.62    10017.78     48.35 o 
   1   8   6      198.49      191.13      4.62 o 
   2   8   6      623.38      593.69     11.52 o 
   3   8   6     5215.45     5561.36    124.70 o 
   4   8   6       29.11       26.70      7.29 o 
   5   8   6      810.89      772.74     28.92 o 
  -5   9   6      581.63      542.37     32.17 o 
  -4   9   6       89.35      100.43     21.00 o 
  -3   9   6       43.42       37.55      5.94 o 
  -2   9   6      249.36      225.65     10.84 o 
  -1   9   6      343.65      382.17      9.12 o 
   0   9   6      168.00      138.54      4.05 o 
   1   9   6     6448.65     6271.64     62.39 o 
   2   9   6     3400.59     3250.09     87.47 o 
   3   9   6      236.21      250.36     16.47 o 
   4   9   6       16.23       52.59     15.34 o 
  -5  10   6      242.09      254.82     31.14 o 
  -4  10   6       15.90       31.20      6.17 o 
  -3  10   6     1571.33     1504.28     18.97 o 
  -2  10   6      122.87      143.42     22.30 o 
  -1  10   6     6475.81     6475.41     70.87 o 
   0  10   6      243.51      259.95      5.39 o 
   1  10   6      783.64      778.85     10.54 o 
   2  10   6     1556.72     1483.24     26.74 o 
   3  10   6      772.94      801.95     34.88 o 
   4  10   6       65.40       77.05     13.24 o 
  -5  11   6      576.34      559.82     25.93 o 
  -4  11   6        4.34        7.73      4.79 o 
  -3  11   6      844.74      856.09     17.79 o 
  -2  11   6      154.92      156.29      9.81 o 
  -1  11   6       53.83       65.54      7.76 o 
   0  11   6      802.68      791.76     10.89 o 
   1  11   6     5658.81     5633.20     41.04 o 
   2  11   6      384.86      368.38     13.21 o 
   3  11   6      176.54      173.48     11.12 o 
   4  11   6       38.12       50.11     11.69 o 
  -4  12   6       67.47       65.52     17.59 o 
  -3  12   6     1368.19     1333.17     38.01 o 
  -2  12   6      800.76      858.97     14.22 o 
  -1  12   6     5166.49     5300.32     64.34 o 
   0  12   6      354.62      352.03      6.01 o 
   1  12   6     1166.42     1191.00     21.12 o 
   2  12   6      493.38      499.26     11.48 o 
   3  12   6     1744.39     1790.46     50.68 o 
   4  12   6       99.12       77.97     18.84 o 
  -4  13   6      555.85      556.61     16.99 o 
  -3  13   6     1640.99     1607.80     58.12 o 
  -2  13   6        3.74        7.10      2.38 o 
  -1  13   6      501.94      509.79     20.63 o 
   0  13   6       71.77       67.65      3.30 o 
   1  13   6     7564.90     7855.31    122.28 o 
   2  13   6       20.03       24.63      5.76 o 
   3  13   6      961.89     1006.51     23.17 o 
   4  13   6       17.58       14.28      9.78 o 
  -4  14   6       17.14       27.20      6.07 o 
  -3  14   6      565.69      548.52     14.05 o 
  -2  14   6      109.47      104.11     11.92 o 
  -1  14   6     2152.63     2125.63     28.56 o 
   0  14   6      273.48      247.38      5.41 o 
   1  14   6     1787.41     1797.03     26.55 o 
   2  14   6       22.93       30.61      6.58 o 
   3  14   6     1481.87     1515.29     30.91 o 
   4  14   6       56.24       37.44     11.45 o 
  -4  15   6      229.39      247.27     19.96 o 
  -3  15   6     1433.68     1415.68     69.47 o 
  -2  15   6      158.50      178.60      8.85 o 
  -1  15   6      130.94      111.69     10.09 o 
   0  15   6     1066.82     1058.98     12.44 o 
   1  15   6      119.84      105.44     10.76 o 
   2  15   6      652.26      607.40     20.24 o 
   3  15   6      203.24      195.03     11.23 o 
   4  15   6       60.89       50.89     11.42 o 
  -4  16   6        6.53        9.24      5.06 o 
  -3  16   6      245.83      223.66     15.24 o 
  -2  16   6     2172.39     2196.83     41.60 o 
  -1  16   6       20.82       26.02      3.35 o 
   0  16   6      116.33      114.84      4.14 o 
   1  16   6       29.68       24.53      6.16 o 
   2  16   6      230.35      241.36      5.98 o 
   3  16   6      734.29      769.98     26.67 o 
  -4  17   6     1457.23     1520.66     30.00 o 
  -3  17   6       37.59       39.30      9.66 o 
  -2  17   6      586.99      618.95     11.61 o 
  -1  17   6     1898.43     1856.60     20.70 o 
   0  17   6      820.34      840.56     17.12 o 
   1  17   6      875.03      869.20     13.76 o 
   2  17   6     1342.53     1396.46     28.72 o 
   3  17   6        3.91        8.69      7.63 o 
  -3  18   6      987.26      965.40     29.63 o 
  -2  18   6     1563.25     1599.79     27.62 o 
  -1  18   6     1931.13     1924.63     26.41 o 
   0  18   6      815.48      876.43     29.25 o 
   1  18   6      100.25       94.38     12.68 o 
   2  18   6      164.89      175.93     12.37 o 
   3  18   6       55.60       53.24     15.94 o 
  -3  19   6        0.63       -3.42     11.17 o 
  -2  19   6      181.93      158.90     14.71 o 
  -1  19   6        1.97        3.73      2.82 o 
   0  19   6      343.57      337.03     10.18 o 
   1  19   6      371.04      371.32      8.14 o 
   2  19   6     1309.55     1306.32     23.56 o 
   3  19   6       81.84       59.47     20.42 o 
  -2  20   6      714.92      676.47     16.32 o 
  -1  20   6       26.93       26.93      5.30 o 
   0  20   6      243.96      248.77     13.27 o 
   1  20   6      274.07      268.63      8.29 o 
   2  20   6      243.21      235.97     10.33 o 
  -2  21   6      270.55      269.01     40.01 o 
  -1  21   6      390.80      387.58     10.24 o 
   0  21   6      906.29      912.34     19.69 o 
   1  21   6       14.30       18.72      4.39 o 
   2  21   6      404.84      382.22     20.31 o 
  -2  22   6     1059.69      967.82     36.40 o 
  -1  22   6      597.09      636.92     19.36 o 
   0  22   6     2248.12     2351.77     43.97 o 
   1  22   6       16.16       15.03      2.86 o 
   2  22   6       58.97       27.31     10.95 o 
  -1  23   6        4.66        2.74      5.40 o 
   0  23   6      889.19      891.13     14.86 o 
   1  23   6      266.50      253.11     10.62 o 
   0  24   6      121.04      128.21      9.31 o 
  -5   0   7     2244.40     2398.77     86.15 o 
  -3   0   7     2343.95     2242.76     43.57 o 
  -1   0   7        3.75       14.81      4.04 o 
   1   0   7     7300.87     7534.36     72.44 o 
   3   0   7     3087.58     3048.53     55.81 o 
   5   0   7      143.66      125.46     11.02 o 
  -5   1   7     1550.41     1700.46     47.55 o 
  -4   1   7      384.17      384.65     10.39 o 
  -3   1   7       13.09       19.04      3.02 o 
  -2   1   7     3848.26     4238.13     82.10 o 
  -1   1   7     7415.14     7305.89     52.55 o 
   0   1   7      753.98      737.16     11.90 o 
   1   1   7     1949.69     1743.52     61.67 o 
   2   1   7      614.06      625.45     11.76 o 
   3   1   7      936.30      935.12     14.98 o 
   4   1   7      132.73      138.37      5.81 o 
   5   1   7      999.43     1023.91     30.68 o 
  -5   2   7      838.55      889.28     41.05 o 
  -4   2   7      182.33      193.37      7.91 o 
  -3   2   7     4003.18     4016.57     34.81 o 
  -2   2   7      317.61      356.80      9.09 o 
  -1   2   7      164.21      117.26      4.59 o 
   0   2   7       24.43       28.45      3.51 o 
   1   2   7     1740.73     1586.08     29.09 o 
   2   2   7      944.50      912.42     18.64 o 
   3   2   7     1516.84     1519.79     17.50 o 
   4   2   7      177.14      175.58      6.81 o 
   5   2   7       22.33       12.87      3.92 o 
  -5   3   7      305.86      295.20     24.25 o 
  -4   3   7      481.34      481.11     15.28 o 
  -3   3   7       16.45       24.53      4.34 o 
  -2   3   7      422.69      435.39     10.62 o 
  -1   3   7    11402.45    11434.72    414.44 o 
   0   3   7       92.10       84.76      3.63 o 
   1   3   7      467.92      425.39      9.22 o 
   2   3   7      161.16      206.25      5.59 o 
   3   3   7     1176.74     1155.04     16.01 o 
   4   3   7     1068.30     1084.53     36.62 o 
   5   3   7      688.38      746.67     21.05 o 
  -5   4   7      313.97      317.03     22.08 o 
  -4   4   7       83.22       77.60      9.23 o 
  -3   4   7     4589.96     4615.65     79.36 o 
  -2   4   7      725.55      707.11     18.95 o 
  -1   4   7     2877.53     3092.81     34.88 o 
   0   4   7      367.14      507.59      7.01 o 
   1   4   7     3698.09     3594.02     51.44 o 
   2   4   7     2100.66     2102.28     44.26 o 
   3   4   7      262.45      258.34      9.04 o 
   4   4   7       10.56        8.48      2.58 o 
   5   4   7        1.48        6.18      5.51 o 
  -5   5   7      377.98      337.30     25.12 o 
  -4   5   7       26.78       21.03      4.13 o 
  -3   5   7       15.84       18.51      3.73 o 
  -2   5   7      831.32      769.66     14.87 o 
  -1   5   7     1612.89     1455.23     38.84 o 
   0   5   7     7041.57     7247.19    166.73 o 
   1   5   7      500.78      527.16     20.78 o 
   2   5   7      163.91      163.32      9.81 o 
   3   5   7       60.43       57.23      4.29 o 
   4   5   7      912.42      917.56     36.91 o 
   5   5   7      557.01      587.19     23.04 o 
  -5   6   7      156.59      151.32      9.41 o 
  -4   6   7     1832.64     1773.67     54.34 o 
  -3   6   7     2107.73     2042.46     88.73 o 
  -2   6   7     1733.19     1781.37     27.47 o 
  -1   6   7       95.91       83.50      6.88 o 
   0   6   7     1145.81     1182.69     17.44 o 
   1   6   7     1126.97     1138.85      9.28 o 
   2   6   7     2699.03     2720.54     40.54 o 
   3   6   7     1166.24     1188.67     16.72 o 
   4   6   7      243.75      238.53      9.33 o 
  -5   7   7      321.96      328.25     14.67 o 
  -4   7   7      183.94      178.77     11.75 o 
  -3   7   7      309.95      323.64     20.25 o 
  -2   7   7      979.84      989.36     45.99 o 
  -1   7   7     1146.93     1095.64     10.73 o 
   0   7   7     3041.45     2889.76     50.52 o 
   1   7   7      773.05      786.46     14.64 o 
   2   7   7      205.39      189.66      5.55 o 
   3   7   7      116.12      108.66      3.65 o 
   4   7   7     1896.85     2007.63     79.82 o 
  -5   8   7        6.35        9.54      7.68 o 
  -4   8   7     4177.84     4412.74    130.48 o 
  -3   8   7        8.07        9.43      2.25 o 
  -2   8   7     2087.54     1987.66     31.14 o 
  -1   8   7     2523.73     2658.86     27.22 o 
   0   8   7      161.84      132.79      7.81 o 
   1   8   7      915.66      909.88     15.81 o 
   2   8   7     3121.52     2990.61     51.03 o 
   3   8   7      733.49      739.51     22.06 o 
   4   8   7      121.41      132.38     15.65 o 
  -5   9   7        0.98       -1.07      9.56 o 
  -4   9   7       42.72       38.90      8.60 o 
  -3   9   7     1501.28     1595.93     40.19 o 
  -2   9   7     2328.79     2356.66     48.68 o 
  -1   9   7       77.13       94.22      7.89 o 
   0   9   7     5794.51     5807.68     55.87 o 
   1   9   7       20.51       26.09      3.33 o 
   2   9   7     1137.34     1085.95     20.44 o 
   3   9   7        5.96        5.03      1.86 o 
   4   9   7     1171.65     1220.19     23.15 o 
  -5  10   7       79.58       57.37     17.74 o 
  -4  10   7      954.20      945.67     60.91 o 
  -3  10   7      148.95      131.00      9.03 o 
  -2  10   7     1744.38     1680.09     27.59 o 
  -1  10   7     1178.68     1205.69     19.31 o 
   0  10   7     1299.64     1346.88     10.10 o 
   1  10   7      157.29      143.01      4.77 o 
   2  10   7     9130.54     8913.81     98.30 o 
   3  10   7       69.27       76.35     15.60 o 
   4  10   7      121.60      114.23     23.93 o 
  -4  11   7      577.20      595.46     20.32 o 
  -3  11   7       41.25       45.16      8.07 o 
  -2  11   7      334.16      299.83     12.42 o 
  -1  11   7      116.30      127.34     10.40 o 
   0  11   7     3490.24     3333.92     43.69 o 
   1  11   7      165.59      145.89      5.71 o 
   2  11   7      223.20      214.56      8.93 o 
   3  11   7        7.69        9.06      5.73 o 
   4  11   7     1618.19     1672.25    118.43 o 
  -4  12   7     1512.62     1618.33     52.57 o 
  -3  12   7      586.88      599.27     18.44 o 
  -2  12   7      130.48      120.20     56.25 o 
  -1  12   7       37.52       43.60      5.61 o 
   0  12   7      552.05      552.13     12.68 o 
   1  12   7     1305.76     1263.60     25.41 o 
   2  12   7     4615.38     4754.45     78.71 o 
   3  12   7      162.47      156.39     22.80 o 
   4  12   7      234.99      242.76     22.24 o 
  -4  13   7        9.70        4.59      6.42 o 
  -3  13   7      112.65       92.98      6.43 o 
  -2  13   7     3997.37     4157.37     40.21 o 
  -1  13   7      231.87      242.94      7.29 o 
   0  13   7     2976.39     2909.97     73.26 o 
   1  13   7        3.14        8.74      3.16 o 
   2  13   7      217.46      217.86     11.07 o 
   3  13   7      228.33      207.07     14.47 o 
   4  13   7     1850.09     1998.16     45.80 o 
  -4  14   7      990.45      972.24     24.81 o 
  -3  14   7      995.91      985.72     24.09 o 
  -2  14   7     4089.27     4174.39     35.69 o 
  -1  14   7      183.57      185.43      7.05 o 
   0  14   7      266.31      237.80      8.78 o 
   1  14   7      267.14      242.24     12.77 o 
   2  14   7     2152.28     2175.82     27.07 o 
   3  14   7      365.13      364.66     21.59 o 
   4  14   7       86.79       72.52     17.18 o 
  -4  15   7       42.30       38.23     13.79 o 
  -3  15   7       25.47       43.93     10.27 o 
  -2  15   7      586.15      603.45     14.55 o 
  -1  15   7     1520.20     1494.09     14.60 o 
   0  15   7     1589.17     1604.19     14.93 o 
   1  15   7      403.99      400.57     15.57 o 
   2  15   7       73.95       71.38      4.69 o 
   3  15   7      400.76      396.25     19.86 o 
  -4  16   7      582.49      540.98     28.72 o 
  -3  16   7     1730.07     1798.12     46.89 o 
  -2  16   7      554.14      508.58     10.90 o 
  -1  16   7       67.65       97.74     11.31 o 
   0  16   7       50.29       45.24      6.30 o 
   1  16   7     1344.69     1373.91     19.02 o 
   2  16   7      491.80      465.72     12.72 o 
   3  16   7      831.72      810.67     23.20 o 
  -3  17   7       58.72       40.45     18.21 o 
  -2  17   7      803.01      780.18     16.56 o 
  -1  17   7     2428.51     2671.70     63.25 o 
   0  17   7     4920.63     5284.68     45.20 o 
   1  17   7       15.03       17.27      3.89 o 
   2  17   7        7.78        1.24      6.57 o 
   3  17   7      248.61      275.95     14.01 o 
  -3  18   7      575.71      560.56     19.16 o 
  -2  18   7       71.16       57.61      9.00 o 
  -1  18   7      193.94      183.61     17.14 o 
   0  18   7     1843.22     1812.80     29.50 o 
   1  18   7      749.72      736.80     37.30 o 
   2  18   7      849.32      868.45     17.63 o 
   3  18   7      171.20      164.37     11.72 o 
  -3  19   7       42.05       38.82     10.78 o 
  -2  19   7      279.11      275.25     13.86 o 
  -1  19   7     2099.24     2162.61     34.52 o 
   0  19   7      229.13      222.48      7.58 o 
   1  19   7     1176.21     1257.31     23.19 o 
   2  19   7        2.56        1.88      6.04 o 
  -3  20   7     1540.78     1616.30     39.88 o 
  -2  20   7       25.63       15.48      7.11 o 
  -1  20   7       28.69       40.46      6.20 o 
   0  20   7        1.48       -1.35      4.70 o 
   1  20   7      678.94      619.65     12.04 o 
   2  20   7       75.05       74.97      7.85 o 
  -2  21   7       85.69       62.45     31.61 o 
  -1  21   7     1582.12     1570.27     31.04 o 
   0  21   7       39.38       34.84      5.43 o 
   1  21   7      568.11      591.08     14.20 o 
   2  21   7       79.23       61.59     14.42 o 
  -2  22   7        2.05       -4.08     10.58 o 
  -1  22   7      216.86      178.70      9.63 o 
   0  22   7       33.42       23.71      6.57 o 
   1  22   7      467.34      469.54     12.14 o 
  -1  23   7      420.36      427.18     17.90 o 
   0  23   7      134.42      152.54     13.43 o 
   1  23   7       70.67       85.16     14.12 o 
  -4   0   8     1246.00     1203.94     32.92 o 
  -2   0   8       32.62       57.86     13.21 o 
   0   0   8     9901.54    10173.73    100.17 o 
   2   0   8     1110.73     1168.86     19.21 o 
   4   0   8      552.83      503.36     38.23 o 
  -5   1   8       11.25       10.89     14.85 o 
  -4   1   8      760.40      760.81     18.05 o 
  -3   1   8       18.35       20.87      4.35 o 
  -2   1   8     3740.19     3767.75     30.14 o 
  -1   1   8        0.97        2.48      5.42 o 
   0   1   8      577.42      586.18      7.23 o 
   1   1   8      228.09      177.80      7.94 o 
   2   1   8     3184.58     3317.22     49.71 o 
   3   1   8      480.75      472.61      8.02 o 
   4   1   8      585.58      565.04     13.41 o 
  -5   2   8      253.38      247.41     10.39 o 
  -4   2   8     1837.31     1963.05    104.56 o 
  -3   2   8       69.01       78.71     14.37 o 
  -2   2   8      508.66      517.39     30.10 o 
  -1   2   8     1170.47     1103.15     14.52 o 
   0   2   8     4281.00     4309.97     42.77 o 
   1   2   8      267.91      287.92      6.67 o 
   2   2   8       45.23       53.48      6.79 o 
   3   2   8        0.23        4.57      3.33 o 
   4   2   8     1061.74     1080.02     19.91 o 
  -5   3   8        5.88        4.33      7.86 o 
  -4   3   8      104.56      105.19      8.66 o 
  -3   3   8      365.88      349.81     13.57 o 
  -2   3   8     3338.88     3165.83     28.62 o 
  -1   3   8      132.65      102.92     19.87 o 
   0   3   8      115.85      105.22      5.31 o 
   1   3   8      459.29      427.64     10.57 o 
   2   3   8     4131.67     4113.93     29.29 o 
   3   3   8      240.03      244.22      8.50 o 
   4   3   8      897.42      866.79     20.26 o 
  -5   4   8     1486.13     1600.82    100.47 o 
  -4   4   8      105.71      103.87      6.72 o 
  -3   4   8      892.25      879.79     24.30 o 
  -2   4   8     1618.82     1705.03     17.16 o 
  -1   4   8     1125.64     1105.60     94.13 o 
   0   4   8     7434.27     7539.85     93.43 o 
   1   4   8      904.49      855.57     13.73 o 
   2   4   8      427.12      417.05     10.48 o 
   3   4   8        0.78        4.05      1.94 o 
   4   4   8      710.54      752.24     23.17 o 
  -5   5   8       31.83       20.38      8.82 o 
  -4   5   8     1872.06     1792.51     61.12 o 
  -3   5   8     4017.67     4211.11    142.24 o 
  -2   5   8     2523.38     2581.74     23.21 o 
  -1   5   8      647.12      626.07     13.74 o 
   0   5   8       81.11      103.59     12.71 o 
   1   5   8      262.35      260.91      8.66 o 
   2   5   8     2247.41     2346.85     46.16 o 
   3   5   8     1149.51     1133.48     24.69 o 
   4   5   8      142.27      131.29      6.78 o 
  -5   6   8      644.17      684.16     22.91 o 
  -4   6   8      913.55      894.25     17.27 o 
  -3   6   8       10.74       12.48      2.17 o 
  -2   6   8       16.33       23.36     12.47 o 
  -1   6   8     1971.10     1999.96     20.01 o 
   0   6   8      621.40      534.87     11.84 o 
   1   6   8     3510.55     3570.65     29.78 o 
   2   6   8       38.51       42.97      4.54 o 
   3   6   8        2.19        2.79      2.44 o 
   4   6   8      243.73      243.74     10.79 o 
  -5   7   8        2.53        2.85      4.19 o 
  -4   7   8       45.78       39.54      7.24 o 
  -3   7   8     1684.22     1790.87     22.11 o 
  -2   7   8      394.09      374.66     20.53 o 
  -1   7   8     1818.15     1768.94     20.11 o 
   0   7   8       79.78       68.83      9.08 o 
   1   7   8     1456.14     1483.94     15.17 o 
   2   7   8      837.01      801.60     24.32 o 
   3   7   8     3101.61     3179.50     67.78 o 
   4   7   8       69.11       62.21      9.29 o 
  -5   8   8      982.38     1050.19     59.49 o 
  -4   8   8        3.58        4.19     12.52 o 
  -3   8   8       52.79       64.86     10.84 o 
  -2   8   8      812.86      776.10     18.48 o 
  -1   8   8     1769.84     1704.39     23.80 o 
   0   8   8     1077.21      993.40     24.42 o 
   1   8   8     4117.15     4080.95     29.51 o 
   2   8   8       72.63       81.91     10.88 o 
   3   8   8      559.40      557.47     10.85 o 
   4   8   8        2.25        1.67      5.45 o 
  -5   9   8        0.46        5.11      8.93 o 
  -4   9   8        5.23        3.23      7.30 o 
  -3   9   8     4505.88     4448.20     61.17 o 
  -2   9   8      392.07      358.79     16.22 o 
  -1   9   8     1123.33     1096.27     13.96 o 
   0   9   8      652.35      619.30     22.24 o 
   1   9   8     1279.00     1169.67     44.96 o 
   2   9   8       30.74       28.38      4.03 o 
   4   9   8      141.55      132.35     23.62 o 
  -4  10   8        7.49        7.29      5.70 o 
  -3  10   8      502.88      509.54     12.65 o 
  -2  10   8        9.69       24.33      6.33 o 
  -1  10   8     3783.87     3767.08     28.64 o 
   0  10   8       10.09       12.59      3.18 o 
   1  10   8     3217.68     3215.26     31.55 o 
   2  10   8      103.69       97.22      7.39 o 
   3  10   8       80.97       78.29     17.06 o 
   4  10   8      190.66      188.39     23.00 o 
  -4  11   8       76.37       75.82     16.87 o 
  -3  11   8     1807.57     1828.69     64.40 o 
  -2  11   8        8.94       27.76      9.90 o 
  -1  11   8     1239.10     1259.92     13.34 o 
   0  11   8       23.76       27.35      5.32 o 
   1  11   8      914.43      889.40     20.32 o 
   2  11   8      371.08      367.17      8.53 o 
   3  11   8     2117.44     2172.77     46.04 o 
   4  11   8       65.63       69.56     15.79 o 
  -4  12   8      104.69       97.18     26.13 o 
  -3  12   8      100.31       99.04     11.35 o 
  -2  12   8      491.21      467.21     13.94 o 
  -1  12   8     2307.04     2339.52     38.18 o 
   0  12   8      133.24      117.92     19.42 o 
   1  12   8     1043.35     1030.79     12.75 o 
   2  12   8       65.38       67.99     10.23 o 
   3  12   8      232.34      227.98     20.25 o 
   4  12   8      188.92      188.47     13.52 o 
  -4  13   8       39.05       30.71      8.60 o 
  -3  13   8     1416.40     1440.30     25.90 o 
  -2  13   8     2209.08     2288.76     29.91 o 
  -1  13   8     2359.29     2398.62     20.73 o 
   0  13   8       83.66       94.38     12.78 o 
   1  13   8       16.07       19.91      3.96 o 
   2  13   8        8.36        4.86      3.47 o 
   3  13   8     1874.21     1895.84     41.64 o 
   4  13   8      241.13      263.87     31.86 o 
  -4  14   8      192.16      190.02     13.74 o 
  -3  14   8       60.03       57.44     10.53 o 
  -2  14   8      281.40      265.56     10.23 o 
  -1  14   8     1234.25     1258.40     18.92 o 
   0  14   8     1785.44     1829.49     24.34 o 
   1  14   8     5431.66     5621.21     41.22 o 
   2  14   8       10.23       10.17      3.05 o 
   3  14   8      399.84      378.05     20.33 o 
  -4  15   8      145.15      123.30     34.74 o 
  -3  15   8     1414.82     1383.04     53.06 o 
  -2  15   8      635.16      655.84     12.22 o 
  -1  15   8      325.49      308.78      7.67 o 
   0  15   8      273.59      285.50     11.38 o 
   1  15   8      758.73      736.79     28.29 o 
   2  15   8      556.40      535.13     10.39 o 
   3  15   8     1751.80     1719.16     69.52 o 
  -4  16   8      566.55      582.87     39.46 o 
  -3  16   8        0.19        7.94      9.67 o 
  -2  16   8       14.46       15.73      4.22 o 
  -1  16   8      596.60      566.67     10.61 o 
   0  16   8     1342.11     1355.41     22.42 o 
   1  16   8      892.85      921.83     18.20 o 
   2  16   8       82.83       83.50     19.49 o 
   3  16   8       45.74       32.52     13.38 o 
  -3  17   8      131.19      137.68     28.43 o 
  -2  17   8     1573.57     1650.56     31.95 o 
  -1  17   8       11.71       13.19      2.09 o 
   0  17   8       41.59       41.45      7.34 o 
   1  17   8      721.48      700.93     19.98 o 
   2  17   8      861.70      866.15     25.07 o 
   3  17   8     1080.64     1081.87     28.58 o 
  -3  18   8      135.18       86.49     30.36 o 
  -2  18   8      153.48      139.56     10.32 o 
  -1  18   8      203.59      204.55      7.80 o 
   0  18   8     2523.08     2614.92     43.89 o 
   1  18   8      646.07      643.34     16.12 o 
   2  18   8      171.32      192.31     11.01 o 
   3  18   8      114.27       70.63     20.51 o 
  -3  19   8      379.15      339.76     16.17 o 
  -2  19   8     1342.45     1330.81     45.13 o 
  -1  19   8       25.53       32.85      4.70 o 
   0  19   8      315.51      274.86      8.37 o 
   1  19   8      185.30      178.78     14.57 o 
   2  19   8     1388.58     1375.84     27.01 o 
  -2  20   8       80.07       46.86      9.05 o 
  -1  20   8       18.22       13.96      3.85 o 
   0  20   8     1607.43     1603.01     20.14 o 
   1  20   8        9.19        9.00      3.30 o 
   2  20   8      176.00      181.37     11.07 o 
  -2  21   8     1227.51     1332.89     46.22 o 
  -1  21   8      365.62      338.95     13.95 o 
   0  21   8      239.80      184.60      7.58 o 
   1  21   8       95.38      113.71      6.95 o 
  -1  22   8      461.15      415.97     16.23 o 
   0  22   8      705.70      725.40     16.30 o 
   1  22   8       29.27       33.02      7.03 o 
   0  23   8        5.59        5.63      3.76 o 
  -3   0   9     2085.03     2131.85     39.57 o 
  -1   0   9     4942.87     5015.47     52.14 o 
   1   0   9     1117.03     1174.58     18.50 o 
   3   0   9     3270.92     3241.74     64.71 o 
  -5   1   9     1156.22     1369.54     52.32 o 
  -4   1   9        3.04        5.96      2.40 o 
  -3   1   9      946.30      934.93     19.42 o 
  -2   1   9        3.33       12.93      3.69 o 
  -1   1   9     1942.31     1978.42     57.61 o 
   0   1   9      445.66      461.78      9.57 o 
   1   1   9     7332.83     7480.60     52.34 o 
   2   1   9      284.14      281.34      9.81 o 
   3   1   9       43.11       41.46      5.65 o 
   4   1   9       92.65       76.57      6.64 o 
  -5   2   9      339.32      298.83     18.05 o 
  -4   2   9        4.82        9.56      4.65 o 
  -3   2   9     2379.13     2419.83     33.57 o 
  -2   2   9      252.87      249.51     10.02 o 
  -1   2   9     3510.17     3413.81     22.78 o 
   0   2   9       56.49       63.05      9.51 o 
   1   2   9      393.72      410.80      7.86 o 
   2   2   9      608.64      642.21     11.15 o 
   3   2   9     2084.46     2121.23     38.63 o 
   4   2   9       25.41       20.13      4.36 o 
  -5   3   9      908.67      913.33     78.79 o 
  -4   3   9      579.52      582.47     21.70 o 
  -3   3   9      217.49      181.15      6.16 o 
  -2   3   9      248.47      221.43      9.14 o 
  -1   3   9     2508.02     2498.61     82.80 o 
   0   3   9     1080.21     1071.81     26.42 o 
   1   3   9     2551.35     2420.44     15.63 o 
   2   3   9        6.20       10.02      1.58 o 
   3   3   9        1.64        1.20      2.18 o 
   4   3   9      364.05      357.15      7.87 o 
  -5   4   9        9.86        8.47      4.23 o 
  -4   4   9      211.71      195.09     17.77 o 
  -3   4   9     2270.26     2225.33     64.92 o 
  -2   4   9     1081.65     1093.71     20.64 o 
  -1   4   9     2874.41     2928.87     26.17 o 
   0   4   9     1790.46     1741.04     14.72 o 
   1   4   9      177.90      149.76      4.96 o 
   2   4   9      559.06      560.61      9.19 o 
   3   4   9     1955.61     2049.25     22.32 o 
   4   4   9      916.20      926.71     19.06 o 
  -5   5   9      285.85      269.06     36.01 o 
  -4   5   9      781.97      814.88     17.47 o 
  -3   5   9      828.78      765.49     13.24 o 
  -2   5   9       54.76       62.16     10.07 o 
  -1   5   9     2495.90     2543.18     41.08 o 
   0   5   9     2068.09     2088.61     37.34 o 
   1   5   9     1986.43     2067.28     24.32 o 
   2   5   9     2909.21     2977.10     27.90 o 
   3   5   9       22.65       26.82      4.23 o 
   4   5   9      120.98      131.77     17.61 o 
  -5   6   9       13.37        1.32      5.13 o 
  -4   6   9        5.88        9.60      5.18 o 
  -3   6   9      376.00      356.19     14.00 o 
  -2   6   9     4264.43     4351.00     39.19 o 
  -1   6   9     1352.80     1376.19     16.60 o 
   0   6   9      301.81      256.21     13.50 o 
   1   6   9      498.54      549.96     10.86 o 
   2   6   9      891.73      936.82     17.08 o 
   3   6   9     1135.20     1157.87     16.44 o 
   4   6   9      499.85      461.74     11.97 o 
  -5   7   9      395.28      367.20     37.11 o 
  -4   7   9      940.64      964.08     47.91 o 
  -3   7   9      199.31      208.95     23.70 o 
  -2   7   9       33.94       30.09      5.94 o 
  -1   7   9       79.92       85.41     12.79 o 
   0   7   9     1749.22     1829.47     16.87 o 
   1   7   9     1867.16     1811.28     20.34 o 
   2   7   9      666.51      692.70     11.44 o 
   3   7   9       32.82       28.66      4.89 o 
   4   7   9      408.57      384.65     15.30 o 
  -4   8   9        5.20       13.27      7.89 o 
  -3   8   9      321.60      311.14      9.13 o 
  -2   8   9     3601.40     3650.94     70.72 o 
  -1   8   9      282.88      275.85     11.78 o 
   0   8   9      597.79      618.49     10.00 o 
   1   8   9     1230.18     1241.25     28.82 o 
   2   8   9      986.73     1023.97     11.76 o 
   3   8   9      533.54      525.30     24.80 o 
   4   8   9     1655.70     1762.61     31.93 o 
  -4   9   9     2193.42     2226.63     78.30 o 
  -3   9   9       11.48       21.93      5.00 o 
  -2   9   9       31.17       40.94      7.59 o 
  -1   9   9      780.19      788.04     10.88 o 
   0   9   9     3282.91     3341.85     27.96 o 
   1   9   9     1464.19     1447.96     39.20 o 
   2   9   9     1390.56     1404.91     13.40 o 
   3   9   9        6.91        8.68      6.51 o 
   4   9   9      124.28      113.49     23.81 o 
  -4  10   9      437.26      415.69     26.76 o 
  -3  10   9       51.78       36.92      6.62 o 
  -2  10   9     1426.13     1506.52     30.25 o 
  -1  10   9        0.68        3.88      6.62 o 
   0  10   9      801.24      799.21     12.93 o 
   1  10   9       82.96       63.40     11.94 o 
   2  10   9     2426.15     2498.79     30.45 o 
   3  10   9       22.82       12.44      5.35 o 
   4  10   9      704.15      704.17     20.89 o 
  -4  11   9     1672.72     1803.08     67.45 o 
  -3  11   9       11.84       10.53      4.36 o 
  -2  11   9       52.15       76.74     21.37 o 
  -1  11   9       33.27       24.81      4.12 o 
   0  11   9     2262.23     2121.82     49.34 o 
   1  11   9       37.56       37.01      6.82 o 
   2  11   9     4422.83     4147.60    209.35 o 
   3  11   9      621.24      600.08     19.01 o 
   4  11   9      113.02       96.45     23.37 o 
  -4  12   9      225.99      226.66     13.56 o 
  -3  12   9       22.11       24.99      5.04 o 
  -2  12   9     2171.35     2232.33     49.57 o 
  -1  12   9        7.76       22.42      6.59 o 
   0  12   9      441.51      423.67     22.68 o 
   1  12   9       76.87       84.16     11.90 o 
   2  12   9      530.58      515.90     10.54 o 
   3  12   9       15.05       18.01      7.19 o 
  -4  13   9      952.55      972.95     51.02 o 
  -3  13   9      305.39      302.09     18.19 o 
  -2  13   9      352.39      365.35     16.30 o 
  -1  13   9        1.17        2.30      4.69 o 
   0  13   9     3531.08     3701.18     74.76 o 
   1  13   9      483.10      493.00     10.95 o 
   2  13   9      895.68      896.50     25.25 o 
   3  13   9      160.82      138.60     29.12 o 
  -4  14   9      229.00      188.12     24.24 o 
  -3  14   9       34.75       32.09     10.04 o 
  -2  14   9     1586.61     1651.34     73.72 o 
  -1  14   9      889.71      916.32     14.40 o 
   0  14   9      507.98      485.60     11.25 o 
   1  14   9        2.16        8.48      4.43 o 
   2  14   9       21.96       24.72      5.21 o 
   3  14   9      134.31      110.84     20.39 o 
  -4  15   9      685.93      717.65     20.30 o 
  -3  15   9      294.30      338.01      7.52 o 
  -2  15   9        4.67       -0.64      6.46 o 
  -1  15   9      337.72      306.09     10.85 o 
   0  15   9      506.53      494.67     10.18 o 
   1  15   9     2103.27     2139.49     33.19 o 
   2  15   9      248.09      267.20      9.96 o 
   3  15   9      626.44      626.19     22.72 o 
  -3  16   9       90.26       73.45     22.73 o 
  -2  16   9      856.10      867.44     19.22 o 
  -1  16   9     1041.72     1089.01     17.17 o 
   0  16   9        2.08        6.42      3.30 o 
   1  16   9       43.83       46.11      8.05 o 
   2  16   9      316.75      302.76     10.02 o 
   3  16   9       54.29       42.78     15.52 o 
  -3  17   9     1022.07     1033.95     23.67 o 
  -2  17   9        1.24        3.09      5.15 o 
  -1  17   9      268.64      273.50      8.18 o 
   0  17   9       47.32       45.67      6.89 o 
   1  17   9      922.23      939.90     18.52 o 
   2  17   9      452.55      450.97     26.13 o 
  -3  18   9      617.82      589.99     45.19 o 
  -2  18   9      188.38      192.48     15.96 o 
  -1  18   9     1221.28     1220.63     22.86 o 
   0  18   9      127.34      133.37     14.23 o 
   1  18   9        1.09        3.63      3.61 o 
   2  18   9      311.13      323.42     16.75 o 
  -2  19   9       90.75       65.69     14.13 o 
  -1  19   9      442.26      410.06     13.59 o 
   0  19   9      285.08      280.29     15.44 o 
   1  19   9      881.91      933.71     19.97 o 
   2  19   9        6.05        6.69      5.88 o 
  -2  20   9      133.97      131.56     20.25 o 
  -1  20   9     1810.87     1902.05     37.22 o 
   0  20   9        5.78        7.52      4.26 o 
   1  20   9      413.89      369.98     17.30 o 
  -1  21   9       21.24       19.43      6.55 o 
   0  21   9       23.38       20.13      3.90 o 
   1  21   9     1090.97     1064.03     31.55 o 
  -1  22   9     1633.28     1648.00     22.61 o 
   0  22   9        1.17        8.45      3.45 o 
  -4   0  10     3308.91     3414.27     84.57 o 
  -2   0  10      621.08      613.28     14.71 o 
   0   0  10     3098.03     3285.77     27.58 o 
   2   0  10     6092.94     5961.81     81.01 o 
   4   0  10        3.90       -1.34      8.15 o 
  -5   1  10        2.00        3.51      4.20 o 
  -4   1  10       75.19       54.62     13.12 o 
  -3   1  10      116.11      116.95     10.86 o 
  -2   1  10     3905.03     3962.86     65.30 o 
  -1   1  10      418.43      406.04     14.75 o 
   0   1  10     1264.58     1219.25     13.99 o 
   1   1  10      113.99      124.28     15.21 o 
   2   1  10     1177.32     1161.00     60.54 o 
   3   1  10        0.75        4.25      3.29 o 
   4   1  10     1504.73     1494.41     37.24 o 
  -5   2  10       14.51        8.64      8.63 o 
  -4   2  10     1768.61     1877.46     34.64 o 
  -3   2  10      574.13      549.99     20.05 o 
  -2   2  10     1372.75     1381.36     34.69 o 
  -1   2  10      111.68      141.71     17.03 o 
   0   2  10     3775.42     3799.70     25.23 o 
   1   2  10      662.37      655.31      8.79 o 
   2   2  10     2051.20     2190.52     47.43 o 
   3   2  10      511.47      459.38     24.10 o 
   4   2  10       51.09       36.04     12.08 o 
  -5   3  10      134.47      156.83      9.65 o 
  -4   3  10       30.14       27.41      6.08 o 
  -3   3  10       64.86       75.42     15.58 o 
  -2   3  10     2567.40     2439.83     60.54 o 
  -1   3  10      322.43      290.66     29.47 o 
   0   3  10     6294.06     6200.92     59.28 o 
   1   3  10      260.15      268.58      8.35 o 
   2   3  10      449.72      475.16      7.51 o 
   3   3  10      873.13      852.72     12.66 o 
   4   3  10      716.89      702.88     18.79 o 
  -5   4  10      345.20      338.50     17.21 o 
  -4   4  10      703.30      681.69     19.38 o 
  -3   4  10      393.03      390.28      9.09 o 
  -2   4  10      224.41      187.40      7.75 o 
  -1   4  10        8.47       14.66      3.08 o 
   0   4  10     6037.91     6176.96     70.35 o 
   1   4  10      409.37      406.99     12.10 o 
   2   4  10     3612.90     3657.56     53.72 o 
   3   4  10      271.23      267.67      6.52 o 
   4   4  10       42.20       30.90      5.75 o 
  -5   5  10      166.79      140.81     25.79 o 
  -4   5  10        4.31        4.33      2.20 o 
  -3   5  10       97.40       97.19      8.45 o 
  -2   5  10     3814.83     3845.61     50.21 o 
  -1   5  10     1508.60     1596.52     19.25 o 
   0   5  10     3932.68     4049.98     37.26 o 
   1   5  10       20.49       33.92      3.77 o 
   2   5  10      260.80      245.34      5.05 o 
   3   5  10      163.58      171.16      9.01 o 
   4   5  10      362.05      393.93     32.75 o 
  -4   6  10     1003.21      966.19     22.23 o 
  -3   6  10      655.47      689.82     16.93 o 
  -2   6  10      506.37      452.23     17.41 o 
  -1   6  10       97.76      111.60     17.81 o 
   0   6  10       37.81       49.85      6.88 o 
   1   6  10     5616.43     5989.59     54.11 o 
   2   6  10       33.88       44.71      4.93 o 
   3   6  10      524.87      542.17     13.03 o 
   4   6  10        2.57        1.49     11.50 o 
  -4   7  10       26.25       22.57      7.45 o 
  -3   7  10      535.29      535.36     14.26 o 
  -2   7  10      788.64      760.05     15.90 o 
  -1   7  10     3508.80     3430.95     33.05 o 
   0   7  10       90.36       89.24     11.69 o 
   1   7  10     1240.13     1182.51     18.42 o 
   2   7  10     1169.68     1239.67     11.49 o 
   3   7  10     1118.31     1108.13     24.02 o 
   4   7  10     2009.89     2013.02     31.48 o 
  -4   8  10      209.58      205.56     12.61 o 
  -3   8  10     1156.45     1091.03     22.79 o 
  -2   8  10       91.38       69.94     18.30 o 
  -1   8  10      110.15      131.35     10.08 o 
   0   8  10      509.14      440.66     12.63 o 
   1   8  10      506.06      474.58      9.25 o 
   2   8  10     2379.85     2393.93     40.70 o 
   3   8  10      917.88      869.97     22.81 o 
   4   8  10        2.95       -5.92      5.92 o 
  -4   9  10      166.41      153.86     15.13 o 
  -3   9  10      993.90      944.45     22.92 o 
  -2   9  10      117.65      150.54     34.08 o 
  -1   9  10     4076.15     4132.56     53.95 o 
   0   9  10       50.37       59.39      8.21 o 
   1   9  10      204.17      197.88     10.94 o 
   2   9  10        8.81       11.83      3.51 o 
   3   9  10     1305.24     1290.92     32.21 o 
   4   9  10      221.64      227.22     19.71 o 
  -4  10  10        6.27       10.94      6.94 o 
  -3  10  10     1612.33     1802.68    107.83 o 
  -2  10  10       60.67       96.07     23.97 o 
  -1  10  10        4.29       13.60      2.92 o 
   0  10  10        4.73        8.10      3.18 o 
   1  10  10     1773.40     1730.61     18.99 o 
   2  10  10       23.39       28.56      5.35 o 
   3  10  10      418.34      413.32     12.37 o 
  -4  11  10       33.50       34.79     13.15 o 
  -3  11  10      879.46      889.93     20.36 o 
  -2  11  10        8.55       15.38      5.04 o 
  -1  11  10      886.35      948.02     12.47 o 
   0  11  10        9.41       13.32      3.22 o 
   1  11  10       39.02       37.03      5.49 o 
   2  11  10       11.29       14.42      3.21 o 
   3  11  10     2083.02     2043.51     48.78 o 
  -4  12  10       15.94       20.94      5.54 o 
  -3  12  10     1827.79     1877.20     36.96 o 
  -2  12  10      144.26      144.59     11.79 o 
  -1  12  10      211.49      201.40      8.58 o 
   0  12  10       69.57       71.43     10.00 o 
   1  12  10     1999.13     2037.73     53.83 o 
   2  12  10       58.47       61.23     11.35 o 
   3  12  10      649.38      630.72     61.17 o 
  -4  13  10       60.54       60.63     19.25 o 
  -3  13  10      356.73      314.46     24.83 o 
  -2  13  10      120.41      103.38     23.08 o 
  -1  13  10     1597.70     1662.69     30.73 o 
   0  13  10      419.77      422.97     10.93 o 
   1  13  10       30.38       29.91      4.81 o 
   2  13  10      310.26      324.27     10.73 o 
   3  13  10      802.47      883.49     49.59 o 
  -3  14  10      256.44      261.99     11.55 o 
  -2  14  10      145.91      151.64     31.66 o 
  -1  14  10      685.05      607.14      9.71 o 
   0  14  10      180.91      182.49     11.02 o 
   1  14  10     1984.40     2019.57     31.95 o 
   2  14  10      442.68      454.91     12.14 o 
   3  14  10      584.61      477.54     59.63 o 
  -3  15  10      532.82      443.89     20.49 o 
  -2  15  10      769.58      835.42     46.81 o 
  -1  15  10     1676.66     1651.28     24.64 o 
   0  15  10       60.62       79.79      8.26 o 
   1  15  10      155.34      152.90      8.85 o 
   2  15  10       16.01       11.43     10.25 o 
   3  15  10      100.32       55.46     15.34 o 
  -3  16  10      937.99     1013.81     47.81 o 
  -2  16  10      820.01      893.41     22.12 o 
  -1  16  10       57.76       48.21      5.65 o 
   0  16  10      754.66      704.85     19.18 o 
   1  16  10      381.21      389.75     25.17 o 
   2  16  10      976.26      928.20     56.49 o 
  -3  17  10      147.63       96.08     30.33 o 
  -2  17  10      150.43      120.97     10.52 o 
  -1  17  10      436.44      458.98     14.47 o 
   0  17  10     1311.33     1327.66     24.62 o 
   1  17  10      116.79      114.48     15.35 o 
   2  17  10      434.51      433.88     12.74 o 
  -2  18  10      219.06      235.98     11.63 o 
  -1  18  10      174.00      166.23     13.56 o 
   0  18  10      493.41      486.46     11.50 o 
   1  18  10      180.57      166.65      7.01 o 
   2  18  10      648.40      625.71     18.91 o 
  -2  19  10      713.84      672.19     38.24 o 
  -1  19  10       28.68       18.22      4.42 o 
   0  19  10     1637.23     1637.96     45.43 o 
   1  19  10        0.46        0.97      4.18 o 
  -2  20  10      289.47      282.05     19.02 o 
  -1  20  10      304.59      261.98      9.31 o 
   0  20  10      464.19      431.72     13.96 o 
   1  20  10       53.08       37.80      7.77 o 
  -1  21  10      100.84       74.42     13.81 o 
   0  21  10      413.56      442.74     15.96 o 
  -3   0  11      144.60      144.67      8.77 o 
  -1   0  11     3901.56     4024.82     67.16 o 
   1   0  11     3270.96     3226.69     60.21 o 
   3   0  11      391.11      387.91     13.44 o 
  -4   1  11      146.10      138.95      7.58 o 
  -3   1  11     3381.29     3538.79     50.16 o 
  -2   1  11        1.44       10.15      2.87 o 
  -1   1  11     4459.39     4397.68     78.04 o 
   0   1  11     2188.54     2192.55     32.22 o 
   1   1  11     1773.39     1834.02     21.26 o 
   2   1  11       88.26       91.91     11.06 o 
   3   1  11     1384.31     1417.52     86.30 o 
   4   1  11        4.28        0.13      4.29 o 
  -4   2  11        8.10        4.76      6.14 o 
  -3   2  11       18.32       16.54      4.89 o 
  -2   2  11      137.04      126.69     15.26 o 
  -1   2  11     4120.82     4256.57     52.47 o 
   0   2  11       98.21      115.33     12.24 o 
   1   2  11      170.65      144.22      7.80 o 
   2   2  11      331.06      272.85      6.51 o 
   3   2  11     2239.53     2272.93     33.14 o 
   4   2  11      143.55      116.01     11.41 o 
  -4   3  11      396.17      386.11     11.24 o 
  -3   3  11     1331.33     1366.16     41.42 o 
  -2   3  11     2279.16     2225.81     52.73 o 
  -1   3  11      211.68      214.65     12.27 o 
   0   3  11      728.11      726.14     10.09 o 
   1   3  11     5416.61     5510.82     56.97 o 
   2   3  11       75.10       87.49      8.48 o 
   3   3  11     2193.72     2139.99     36.21 o 
   4   3  11      182.06      137.51      8.65 o 
  -4   4  11      121.89      114.46      8.79 o 
  -3   4  11       11.08       16.91      3.61 o 
  -2   4  11     1362.10     1411.19     19.31 o 
  -1   4  11     2394.06     2280.17     37.00 o 
   0   4  11      105.85      118.28     13.02 o 
   1   4  11     4643.92     4645.42     50.94 o 
   2   4  11       26.65       38.81      3.97 o 
   3   4  11      121.38      135.50      5.03 o 
   4   4  11      135.70      133.83     11.25 o 
  -4   5  11      563.74      593.71     24.85 o 
  -3   5  11      485.62      498.38     10.90 o 
  -2   5  11      650.79      660.07     18.58 o 
  -1   5  11       85.57       72.97     17.72 o 
   0   5  11      711.17      698.46     13.21 o 
   1   5  11     2533.95     2508.26     19.91 o 
   2   5  11     1259.19     1333.71     42.48 o 
   3   5  11      841.24      858.29     23.70 o 
   4   5  11      726.53      722.71     22.46 o 
  -4   6  11      201.85      176.87      8.26 o 
  -3   6  11       53.10       61.62     12.08 o 
  -2   6  11      660.61      738.29     20.34 o 
  -1   6  11     1292.80     1222.95     21.55 o 
   0   6  11     1477.27     1468.20     43.03 o 
   1   6  11     1340.58     1319.50     12.78 o 
   2   6  11       93.84       80.00      8.68 o 
   3   6  11      332.11      317.77     10.96 o 
   4   6  11     1090.42     1097.01     21.52 o 
  -4   7  11     1791.65     1753.29     40.58 o 
  -3   7  11      585.75      575.45     11.47 o 
  -2   7  11       83.22      125.52     19.60 o 
  -1   7  11      563.02      484.21     17.69 o 
   0   7  11      898.61      871.76     15.75 o 
   1   7  11       11.17       14.45      2.54 o 
   2   7  11     2004.35     1996.69     26.20 o 
   3   7  11       51.38       47.46     10.64 o 
  -4   8  11      539.35      533.13     22.70 o 
  -3   8  11        1.82        4.24      3.99 o 
  -2   8  11     2263.45     2242.92     34.69 o 
  -1   8  11      941.70      991.15     16.24 o 
   0   8  11     2437.27     2553.07     37.13 o 
   1   8  11       94.42      102.17     12.35 o 
   2   8  11       27.36       17.25      3.61 o 
   3   8  11       30.49       25.96      6.66 o 
  -4   9  11      441.40      419.40     67.09 o 
  -3   9  11      422.75      430.22     11.41 o 
  -2   9  11      730.51      758.31     26.37 o 
  -1   9  11      243.21      247.02      8.94 o 
   0   9  11     1230.14     1130.64     16.20 o 
   1   9  11      227.42      190.68      8.41 o 
   2   9  11     2136.50     2225.94     34.16 o 
   3   9  11        2.15        4.64      4.53 o 
  -4  10  11      151.55      166.72     12.77 o 
  -3  10  11       74.43       52.51     13.42 o 
  -2  10  11     1584.13     1533.93     46.34 o 
  -1  10  11       68.39       54.66      8.44 o 
   0  10  11     2952.31     2996.15     50.47 o 
   1  10  11      312.19      278.10     12.18 o 
   2  10  11      570.05      560.09      9.92 o 
   3  10  11       88.83       97.11     19.97 o 
  -4  11  11     1507.46     1533.55     91.91 o 
  -3  11  11       89.59       93.78     19.36 o 
  -2  11  11     2944.77     3134.32     96.12 o 
  -1  11  11       74.97       50.83      8.68 o 
   0  11  11       47.41       65.73      8.68 o 
   1  11  11      143.63      129.22     17.70 o 
   2  11  11       55.74       50.67      9.03 o 
   3  11  11      554.02      563.74     32.66 o 
  -4  12  11      411.83      420.33     24.07 o 
  -3  12  11      145.12      156.83      8.73 o 
  -2  12  11     1250.77     1283.21     38.08 o 
  -1  12  11      531.27      481.91      9.08 o 
   0  12  11      993.53     1055.81     16.39 o 
   1  12  11       11.06       10.77      3.38 o 
   2  12  11      523.97      492.86     12.82 o 
   3  12  11       96.38       84.77     13.86 o 
  -3  13  11       31.72       22.20      4.28 o 
  -2  13  11      318.49      339.95     16.40 o 
  -1  13  11      404.65      392.86      8.85 o 
   0  13  11     1268.43     1223.76     37.05 o 
   1  13  11      120.58      113.08      7.91 o 
   2  13  11     3006.04     2896.00     93.14 o 
   3  13  11      124.50      119.24     26.41 o 
  -3  14  11       65.67       73.01      7.18 o 
  -2  14  11     1119.54     1131.03     82.02 o 
  -1  14  11      603.58      581.61     11.74 o 
   0  14  11     1296.60     1315.28     23.64 o 
   1  14  11      561.59      563.80     14.55 o 
   2  14  11        0.50       -1.61      8.02 o 
   3  14  11        2.03       10.39      7.19 o 
  -3  15  11      199.94      182.11      7.17 o 
  -2  15  11      339.50      359.82     12.83 o 
  -1  15  11      156.41      162.56     16.22 o 
   0  15  11      248.57      226.13     14.21 o 
   1  15  11      625.32      614.70     11.42 o 
   2  15  11     1690.12     1781.38     32.61 o 
  -3  16  11       25.68       33.79     16.18 o 
  -2  16  11      368.67      333.25     12.05 o 
  -1  16  11      285.88      315.78     14.53 o 
   0  16  11      540.43      554.07     16.02 o 
   1  16  11      373.88      376.88     12.50 o 
   2  16  11       57.45       32.78     16.11 o 
  -2  17  11       85.71       67.74     25.28 o 
  -1  17  11      188.60      182.70      8.81 o 
   0  17  11      240.32      212.64      9.33 o 
   1  17  11      794.54      761.71     21.12 o 
   2  17  11      321.16      310.78     15.30 o 
  -2  18  11      452.43      428.91     21.76 o 
  -1  18  11     1340.68     1359.37     20.77 o 
   0  18  11      140.48      119.64     14.05 o 
   1  18  11      123.74      113.37      7.83 o 
  -2  19  11      203.64      196.68     14.64 o 
  -1  19  11       58.56       67.93     12.77 o 
   0  19  11      147.84      125.93      9.57 o 
   1  19  11      888.57      820.63     51.39 o 
  -1  20  11      469.26      452.77     11.01 o 
   0  20  11       23.13        9.00      3.87 o 
  -4   0  12      554.54      581.69     24.09 o 
  -2   0  12     2149.97     2209.10     36.65 o 
   0   0  12      921.63      901.19     32.03 o 
   2   0  12      885.44     1000.60     29.24 o 
  -4   1  12      120.37      127.95     25.02 o 
  -3   1  12        0.16       10.13      3.83 o 
  -2   1  12      964.25      968.23     18.64 o 
  -1   1  12      739.09      749.22     13.44 o 
   0   1  12     7680.50     7984.97     88.63 o 
   1   1  12      120.44      108.82      6.79 o 
   2   1  12     1089.88     1025.27     20.90 o 
   3   1  12        0.65        1.22      4.12 o 
  -4   2  12      496.36      474.79     10.81 o 
  -3   2  12        5.22       10.99      3.88 o 
  -2   2  12     1509.78     1560.28     51.18 o 
  -1   2  12      166.62      154.47      5.53 o 
   0   2  12      847.99      843.11     12.96 o 
   1   2  12        5.78        8.41      2.50 o 
   2   2  12     2333.82     2351.34     42.84 o 
   3   2  12        9.63       10.73      4.57 o 
  -4   3  12      912.98      908.27     23.64 o 
  -3   3  12       31.74       19.86      5.75 o 
  -2   3  12        9.24       14.50      2.95 o 
  -1   3  12      515.08      503.90      8.57 o 
   0   3  12       48.16       55.95      7.44 o 
   1   3  12      196.44      186.87      5.19 o 
   2   3  12      142.05      149.79     16.10 o 
   3   3  12      147.32      156.70      7.63 o 
  -4   4  12      410.31      404.34     16.67 o 
  -3   4  12     1654.32     1609.28     30.93 o 
  -2   4  12      124.82      137.42     16.99 o 
  -1   4  12     1591.23     1584.49     17.53 o 
   0   4  12      487.56      494.74      9.76 o 
   1   4  12      496.11      513.53      8.36 o 
   2   4  12     1716.88     1794.64     32.09 o 
   3   4  12      256.51      258.28      7.75 o 
  -4   5  12      476.48      505.33     27.99 o 
  -3   5  12      129.51      135.90     21.95 o 
  -2   5  12       35.82       48.82      9.37 o 
  -1   5  12     5141.80     5216.96     88.82 o 
   0   5  12     2106.42     2197.39     26.80 o 
   1   5  12     3184.90     3084.91     28.01 o 
   2   5  12      671.35      640.34      8.39 o 
   3   5  12       34.07       30.87      4.17 o 
  -4   6  12      449.45      407.61     11.75 o 
  -3   6  12     1080.24     1102.87     23.46 o 
  -2   6  12     3803.25     3795.14     53.31 o 
  -1   6  12       77.49       80.21     12.55 o 
   0   6  12        0.08        6.10      4.62 o 
   1   6  12      629.80      544.13     13.05 o 
   2   6  12     1238.05     1177.49     25.60 o 
   3   6  12     1103.64     1077.00     27.24 o 
  -4   7  12       17.40        8.42      4.82 o 
  -3   7  12     1273.93     1255.00     45.43 o 
  -2   7  12      258.95      297.71     27.23 o 
  -1   7  12      318.32      351.36     10.84 o 
   0   7  12      641.52      635.39     14.55 o 
   1   7  12      231.81      184.65      5.49 o 
   2   7  12       65.33       55.42      7.41 o 
   3   7  12       45.18       41.95      8.54 o 
  -4   8  12      119.48      130.24     38.31 o 
  -3   8  12     1875.44     1889.24     40.15 o 
  -2   8  12       43.18       34.36      5.41 o 
  -1   8  12      655.02      707.41     17.65 o 
   0   8  12       72.40       51.93      9.90 o 
   1   8  12     2637.72     2714.27     60.11 o 
   2   8  12      103.99       95.20      7.35 o 
   3   8  12      800.41      777.78     44.17 o 
  -4   9  12        1.37       14.42      7.22 o 
  -3   9  12      158.68      164.00      9.60 o 
  -2   9  12       37.69       25.72      5.17 o 
  -1   9  12     3173.94     3250.49     54.62 o 
   0   9  12      180.03      167.40     17.57 o 
   1   9  12     3416.40     3610.89     52.85 o 
   2   9  12        0.11        5.89      3.13 o 
   3   9  12       20.14       22.70      6.96 o 
  -4  10  12       85.09       64.06     22.20 o 
  -3  10  12     3479.21     3522.74     31.22 o 
  -2  10  12       47.72       43.59     15.39 o 
  -1  10  12     1086.83     1210.07     40.79 o 
   0  10  12        9.53       10.21      5.77 o 
   1  10  12      894.36      922.91     17.05 o 
   2  10  12        7.28       14.32      6.62 o 
   3  10  12     1413.51     1500.31     93.25 o 
  -3  11  12       11.86       29.46      9.84 o 
  -2  11  12       48.89       38.84     15.28 o 
  -1  11  12     2333.13     2377.01     54.71 o 
   0  11  12       32.81       46.58      7.09 o 
   1  11  12     1666.33     1746.99     27.75 o 
   2  11  12      100.59       97.55     18.82 o 
   3  11  12      323.43      334.77     16.63 o 
  -3  12  12     1080.83     1025.02     27.16 o 
  -2  12  12       10.61       10.16      5.97 o 
  -1  12  12     1235.84     1221.47     26.34 o 
   0  12  12      170.64      169.63     10.30 o 
   1  12  12      625.11      587.25     14.40 o 
   2  12  12      153.68      144.06     10.63 o 
   3  12  12      907.39      889.53     19.26 o 
  -3  13  12        9.40       13.55      4.92 o 
  -2  13  12       24.73       23.44     12.29 o 
  -1  13  12     1698.37     1635.74     82.95 o 
   0  13  12       28.89       30.33      7.81 o 
   1  13  12      735.45      753.27     20.08 o 
   2  13  12      468.02      465.81     15.70 o 
  -3  14  12      793.72      779.58     42.19 o 
  -2  14  12      497.79      575.12     25.96 o 
  -1  14  12       10.76       14.30      3.58 o 
   0  14  12       66.13       78.14     12.17 o 
   1  14  12      664.11      633.86     11.31 o 
   2  14  12     1269.43     1317.05     25.33 o 
  -3  15  12      290.89      308.39     13.75 o 
  -2  15  12       18.93       11.29      5.50 o 
  -1  15  12      857.93      834.59     14.64 o 
   0  15  12     1869.15     1801.11     28.00 o 
   1  15  12      225.33      224.83     10.46 o 
   2  15  12        3.05        5.76      5.03 o 
  -2  16  12      476.72      516.64     19.34 o 
  -1  16  12      327.73      336.60      8.60 o 
   0  16  12       90.24       69.03     10.53 o 
   1  16  12      197.33      175.96      9.68 o 
   2  16  12      265.32      191.61     36.03 o 
  -2  17  12       61.76       50.63     15.28 o 
  -1  17  12      833.07      839.85     19.96 o 
   0  17  12      257.76      281.88      8.02 o 
   1  17  12      520.89      506.23     13.57 o 
  -1  18  12        0.35        7.48      2.98 o 
   0  18  12        1.49        5.43      3.54 o 
   1  18  12       11.11        8.13      3.55 o 
   0  19  12     1375.32     1391.93     30.67 o 
  -3   0  13       13.09       28.90     10.61 o 
  -1   0  13     8353.67     8602.67     50.22 o 
   1   0  13     4512.31     4621.66     62.86 o 
   3   0  13      305.47      291.12     29.64 o 
  -4   1  13      244.43      204.11      9.36 o 
  -3   1  13     1136.24     1176.56     26.96 o 
  -2   1  13       62.74       64.28     14.38 o 
  -1   1  13       96.31      106.30     22.52 o 
   0   1  13      290.27      297.20      6.98 o 
   1   1  13       21.03       30.07      6.31 o 
   2   1  13        3.33        4.09      2.73 o 
   3   1  13     1564.74     1619.68     30.51 o 
  -4   2  13      376.10      321.85      9.80 o 
  -3   2  13      950.79      951.11     23.60 o 
  -2   2  13        0.67       -0.67      4.59 o 
  -1   2  13       58.14       60.81     10.19 o 
   0   2  13      114.30      117.97     12.52 o 
   1   2  13     1177.20     1194.79     16.80 o 
   2   2  13      714.48      685.87     14.79 o 
   3   2  13       60.51       47.07      6.79 o 
  -4   3  13        4.83        4.44      3.17 o 
  -3   3  13     1309.95     1299.87     29.78 o 
  -2   3  13      254.40      244.29      8.10 o 
  -1   3  13     2821.52     2939.98     71.51 o 
   0   3  13       59.85       70.35      9.56 o 
   1   3  13      303.28      320.84      8.52 o 
   2   3  13      233.47      215.13     14.29 o 
   3   3  13      879.19      890.22     13.69 o 
  -4   4  13      195.78      213.49      8.45 o 
  -3   4  13      137.58      150.40     22.73 o 
  -2   4  13       47.89       52.17     10.11 o 
  -1   4  13      517.56      521.90     14.26 o 
   0   4  13     2811.30     2878.39     99.94 o 
   1   4  13     1191.65     1279.71     22.24 o 
   2   4  13      473.89      458.16     11.23 o 
   3   4  13        4.40        1.01      4.33 o 
  -4   5  13       11.03       10.98      3.54 o 
  -3   5  13     1055.59     1041.69     25.32 o 
  -2   5  13      652.17      635.32     32.98 o 
  -1   5  13      819.46      812.25     14.44 o 
   0   5  13      601.36      642.02     16.45 o 
   1   5  13        2.36        8.01      3.36 o 
   2   5  13      904.48      875.19     25.09 o 
   3   5  13      811.52      785.69     23.59 o 
  -4   6  13      757.61      693.36     24.53 o 
  -3   6  13        6.24       15.56      5.74 o 
  -2   6  13      418.57      422.65     13.72 o 
  -1   6  13      292.22      302.58     10.77 o 
   0   6  13     1329.79     1359.69     23.79 o 
   1   6  13      432.75      418.81      8.33 o 
   2   6  13      326.52      349.18     14.74 o 
   3   6  13       11.35       13.30      7.27 o 
  -4   7  13       12.87        4.43      3.72 o 
  -3   7  13      518.53      520.31     13.11 o 
  -2   7  13     3518.12     3381.16     60.19 o 
  -1   7  13      167.84      155.37     12.37 o 
   0   7  13      704.84      701.51     19.36 o 
   1   7  13       39.00       35.05      5.53 o 
   2   7  13     1372.73     1370.74     15.32 o 
   3   7  13      354.87      359.14     22.01 o 
  -4   8  13      603.46      641.87     22.48 o 
  -3   8  13      186.74      191.95      8.22 o 
  -2   8  13      662.61      568.63     15.96 o 
  -1   8  13      558.23      539.30     20.95 o 
   0   8  13     1341.26     1415.24     29.08 o 
   1   8  13      365.88      375.78     10.61 o 
   2   8  13      763.14      795.95     16.87 o 
   3   8  13       38.48       47.49      7.38 o 
  -3   9  13      118.76      123.81      7.51 o 
  -2   9  13     2870.60     2976.16     59.82 o 
  -1   9  13       58.16       59.48     10.32 o 
   0   9  13     1036.89      994.21     22.48 o 
   1   9  13        0.56        8.02      4.63 o 
   2   9  13      487.33      489.48     10.61 o 
   3   9  13      150.96      155.52     11.74 o 
  -3  10  13      161.30      138.78      8.69 o 
  -2  10  13      513.88      492.60     18.59 o 
  -1  10  13        2.36        8.63      5.19 o 
   0  10  13     4463.48     4119.25    102.91 o 
   1  10  13       39.44       36.09      5.16 o 
   2  10  13      727.57      752.24     19.51 o 
  -3  11  13       54.21       43.70     14.07 o 
  -2  11  13     1676.09     1696.80     36.89 o 
  -1  11  13      240.28      202.23     11.47 o 
   0  11  13      136.70      144.38      9.13 o 
   1  11  13       61.15       43.38      7.67 o 
   2  11  13      946.80      907.89     26.16 o 
  -3  12  13      273.14      299.77     29.51 o 
  -2  12  13       94.91       84.01     29.31 o 
  -1  12  13       15.86       11.95      7.12 o 
   0  12  13     1313.39     1292.16     25.44 o 
   1  12  13       57.77       53.45      9.30 o 
   2  12  13      542.18      510.84     15.64 o 
  -3  13  13      364.43      358.61     16.01 o 
  -2  13  13     1476.05     1512.93     53.44 o 
  -1  13  13      100.97      153.33     17.88 o 
   0  13  13      203.23      175.13      9.74 o 
   1  13  13       62.53       53.45      6.98 o 
   2  13  13      494.76      458.11     15.70 o 
  -2  14  13        1.99       -1.03     10.90 o 
  -1  14  13      343.29      318.31     13.17 o 
   0  14  13     1719.21     1687.52     33.20 o 
   1  14  13      386.18      373.40     15.50 o 
   2  14  13      369.26      347.08     11.53 o 
  -2  15  13      921.79      878.22     34.76 o 
  -1  15  13      303.40      368.73     11.89 o 
   0  15  13       50.67       56.62      9.13 o 
   1  15  13       32.30       25.04      5.93 o 
  -2  16  13        3.30        9.68      7.31 o 
  -1  16  13       14.20       16.65      4.66 o 
   0  16  13      596.12      592.65     14.69 o 
   1  16  13      398.71      408.50     11.77 o 
  -1  17  13      524.84      575.14     27.59 o 
   0  17  13       10.56        8.34      2.91 o 
  -4   0  14       65.29       44.66     16.90 o 
  -2   0  14     1751.58     1644.69     62.11 o 
   0   0  14     1986.69     1991.34     38.40 o 
   2   0  14      585.56      552.71     12.68 o 
  -4   1  14     1277.45     1268.33     22.86 o 
  -3   1  14       27.72       28.05      7.34 o 
  -2   1  14      285.13      287.92     10.52 o 
  -1   1  14       41.92       49.22     12.14 o 
   0   1  14     2072.53     2131.48     38.62 o 
   1   1  14      203.68      219.37      7.60 o 
   2   1  14     1403.96     1477.05     24.13 o 
   3   1  14        0.29        3.00      2.35 o 
  -4   2  14       39.49       18.76      9.08 o 
  -3   2  14       48.65       44.78     11.34 o 
  -2   2  14     2121.44     2205.26     41.31 o 
  -1   2  14      201.44      213.35      8.48 o 
   0   2  14      341.16      341.14      7.90 o 
   1   2  14        5.85        8.13      3.49 o 
   2   2  14      298.27      332.36      7.13 o 
   3   2  14        5.60        9.40      2.96 o 
  -4   3  14     1144.58     1070.47     19.43 o 
  -3   3  14      595.06      557.72     36.59 o 
  -2   3  14      289.88      287.14     12.73 o 
  -1   3  14        9.31       12.37      3.04 o 
   0   3  14      720.80      731.52     12.95 o 
   1   3  14      251.74      251.33      8.72 o 
   2   3  14     1039.76     1116.01     18.08 o 
   3   3  14       91.91       85.62      6.95 o 
  -3   4  14        2.98       10.64      6.96 o 
  -2   4  14     3606.86     3725.17     94.25 o 
  -1   4  14      712.88      695.64     13.54 o 
   0   4  14     1008.92      992.47     22.26 o 
   1   4  14       77.63       81.90     10.93 o 
   2   4  14      228.85      239.10     14.02 o 
   3   4  14      275.39      247.66     33.58 o 
  -3   5  14      217.09      249.50     10.03 o 
  -2   5  14      312.86      278.95     17.96 o 
  -1   5  14        0.82        8.37      3.39 o 
   0   5  14      921.06      909.37     20.63 o 
   1   5  14      655.33      669.85     11.74 o 
   2   5  14     1123.60     1177.40     23.75 o 
   3   5  14      261.15      220.42     31.86 o 
  -3   6  14      475.51      475.21     12.46 o 
  -2   6  14       55.63       59.10     12.87 o 
  -1   6  14     1698.30     1753.52     28.42 o 
   0   6  14      441.38      429.94     15.61 o 
   1   6  14      368.71      326.86      9.23 o 
   2   6  14      337.98      384.67      8.83 o 
  -3   7  14      858.18      896.34     19.45 o 
  -2   7  14      108.33      109.71      8.55 o 
  -1   7  14       86.10       87.17     14.99 o 
   0   7  14      606.56      591.49     13.45 o 
   1   7  14     1216.39     1135.82     25.72 o 
   2   7  14      581.58      567.30     16.32 o 
  -3   8  14      256.76      234.16      8.74 o 
  -2   8  14      507.32      439.11     11.45 o 
  -1   8  14     1557.15     1620.00     47.32 o 
   0   8  14        4.01       21.83      4.16 o 
   1   8  14      153.36      136.36     12.70 o 
   2   8  14        4.17        6.80      3.48 o 
  -3   9  14      141.44      160.32     10.68 o 
  -2   9  14       39.93       36.41      8.57 o 
  -1   9  14      264.66      242.11     16.76 o 
   0   9  14      230.14      232.44     16.94 o 
   1   9  14     2514.48     2473.47     36.50 o 
   2   9  14       25.69       23.65      3.77 o 
  -3  10  14       47.13       24.18     12.03 o 
  -2  10  14        6.88        8.83      8.89 o 
  -1  10  14     2121.59     2168.50     32.20 o 
   0  10  14       76.47       72.32     18.19 o 
   1  10  14       34.59       33.17      6.72 o 
   2  10  14       19.02       18.30      3.36 o 
  -3  11  14     1972.17     2040.40     26.23 o 
  -2  11  14       24.18       33.96     10.90 o 
  -1  11  14        2.34       -3.74     10.54 o 
   0  11  14       20.84        5.24      9.80 o 
   1  11  14     1906.20     1963.26     38.00 o 
   2  11  14       41.29       32.37      8.11 o 
  -2  12  14        2.88       -0.81      9.98 o 
  -1  12  14     1149.07     1235.39     30.87 o 
   0  12  14       21.31       32.16      6.41 o 
   1  12  14       18.83       23.42      4.07 o 
   2  12  14        1.43       -0.57      4.43 o 
  -2  13  14      194.45      219.21     14.23 o 
  -1  13  14       31.13       37.50      7.46 o 
   0  13  14      105.48       67.78     16.63 o 
   1  13  14     1106.27      994.74     60.75 o 
  -2  14  14      140.30      146.59     12.35 o 
  -1  14  14     1418.24     1390.14     26.41 o 
   0  14  14      152.65      149.12     22.37 o 
   1  14  14       14.86       14.87      4.29 o 
  -1  15  14       87.55       69.84     24.12 o 
   0  15  14      141.19      165.26     10.53 o 
   0  16  14      356.69      364.47     10.42 o 
  -3   0  15     1281.51     1352.27     37.82 o 
  -1   0  15       10.20       20.34      8.14 o 
   1   0  15     3482.20     3654.81     78.24 o 
  -3   1  15       61.51       58.21     14.07 o 
  -2   1  15        0.69       -4.16      5.81 o 
  -1   1  15     2248.10     1997.28    225.20 o 
   0   1  15      167.18      166.35      8.73 o 
   1   1  15      851.10      890.44     15.55 o 
   2   1  15        1.40        7.85      2.80 o 
  -3   2  15     1760.63     1764.49     35.37 o 
  -2   2  15      154.88      160.16     14.59 o 
  -1   2  15      144.93      141.03     11.02 o 
   0   2  15       42.16       54.98      7.52 o 
   1   2  15     1042.03     1111.06     15.09 o 
   2   2  15      121.13      126.26     12.41 o 
  -3   3  15       49.50       37.75     13.72 o 
  -2   3  15       44.31       40.20     10.19 o 
  -1   3  15     1563.48     1575.65     34.77 o 
   0   3  15      179.77      184.11      8.91 o 
   1   3  15     1048.21     1077.99     15.86 o 
   2   3  15        0.76        8.69      3.00 o 
  -3   4  15      927.58      882.93     25.93 o 
  -2   4  15      131.92      140.74     10.46 o 
  -1   4  15       32.28       31.22      9.18 o 
   0   4  15       93.05       96.92     16.53 o 
   1   4  15      464.66      425.17      9.81 o 
   2   4  15     1177.58     1162.03     17.16 o 
  -3   5  15       25.92       25.91      7.59 o 
  -2   5  15      650.16      619.35     13.58 o 
  -1   5  15     2013.94     2016.11     34.74 o 
   0   5  15      956.03      957.88     33.25 o 
   1   5  15       92.47       92.27     12.18 o 
   2   5  15       16.36       12.50      4.96 o 
  -3   6  15      677.98      623.21     20.21 o 
  -2   6  15      505.24      485.50     12.57 o 
  -1   6  15        8.70       16.50      3.57 o 
   0   6  15      407.06      416.88     14.22 o 
   1   6  15      456.17      437.96     17.25 o 
   2   6  15      159.35      123.78     25.43 o 
  -3   7  15       26.85       23.05      5.71 o 
  -2   7  15      242.91      255.96     10.08 o 
  -1   7  15      519.26      537.50     18.37 o 
   0   7  15     1403.44     1483.56     24.03 o 
   1   7  15       22.19       21.44      4.25 o 
   2   7  15        4.24        8.91      4.08 o 
  -3   8  15      501.14      439.19     25.22 o 
  -2   8  15      998.87     1054.18     29.03 o 
  -1   8  15        2.67        2.47      5.75 o 
   0   8  15       63.11       61.31     13.30 o 
   1   8  15      481.07      484.93     11.17 o 
   2   8  15      562.56      565.39     16.72 o 
  -2   9  15      365.28      329.14     10.59 o 
  -1   9  15      118.42      136.64     11.43 o 
   0   9  15      903.40      929.16     47.81 o 
   1   9  15      144.24      144.13     10.85 o 
   2   9  15       59.45       80.25      7.19 o 
  -2  10  15      313.24      302.07     20.43 o 
  -1  10  15       18.74       26.88      5.13 o 
   0  10  15      181.83      179.79     16.30 o 
   1  10  15        1.59        6.03      3.33 o 
  -2  11  15      405.56      394.50     27.15 o 
  -1  11  15       10.02        5.25      5.90 o 
   0  11  15     1685.28     1774.36     30.94 o 
   1  11  15      317.17      320.48     12.06 o 
  -2  12  15      789.96      838.11     21.10 o 
  -1  12  15      260.13      258.38     13.46 o 
   0  12  15       30.67       20.30      6.80 o 
   1  12  15       12.50       16.67      4.53 o 
  -1  13  15       15.21       22.31      6.62 o 
   0  13  15     1059.99     1060.16     27.59 o 
  -1  14  15      235.32      207.34     11.72 o 
   0  14  15       92.63       82.25     20.27 o 
  -2   0  16      243.19      224.80     26.11 o 
   0   0  16      361.61      333.57     10.75 o 
   2   0  16      241.52      227.90     11.78 o 
  -3   1  16       36.23       29.78      4.97 o 
  -2   1  16     1503.62     1548.91     38.03 o 
  -1   1  16       20.69       29.33      6.92 o 
   0   1  16        2.88        5.92      3.91 o 
   1   1  16      119.13      113.32     13.47 o 
   2   1  16     1477.41     1505.76     19.45 o 
  -3   2  16        4.69        2.09      5.37 o 
  -2   2  16      253.36      253.35     10.00 o 
  -1   2  16      229.92      229.41     10.05 o 
   0   2  16     1130.87     1145.41     35.42 o 
   1   2  16        3.88        7.90      3.84 o 
   2   2  16      149.60      149.38      6.69 o 
  -3   3  16      350.54      349.80     12.73 o 
  -2   3  16     1377.96     1435.81     27.32 o 
  -1   3  16      464.92      501.01     12.20 o 
   0   3  16       56.24       49.09      8.71 o 
   1   3  16      168.07      172.07      6.48 o 
   2   3  16       72.45       59.38      9.74 o 
  -3   4  16       37.64       33.55      6.75 o 
  -2   4  16      184.05      167.67      9.07 o 
  -1   4  16       33.33       25.28      7.61 o 
   0   4  16     2928.16     3106.12     76.74 o 
   1   4  16      323.87      341.30      9.43 o 
   2   4  16      358.49      338.23      8.71 o 
  -2   5  16      776.19      793.45     18.71 o 
  -1   5  16      441.52      463.84     11.80 o 
   0   5  16        0.13        2.67      4.78 o 
   1   5  16      901.98      937.43     15.48 o 
  -2   6  16       18.29        9.98      7.51 o 
  -1   6  16     1188.97     1195.36     25.58 o 
   0   6  16      301.89      304.03     27.81 o 
   1   6  16      988.51     1023.39     20.47 o 
  -2   7  16      195.28      173.45     11.35 o 
  -1   7  16      847.76      869.62     27.57 o 
   0   7  16       90.11       87.21     27.68 o 
   1   7  16       67.08       58.85     16.79 o 
  -2   8  16       36.50       33.91     12.52 o 
  -1   8  16      413.93      361.46      9.18 o 
   0   8  16      343.42      316.60     14.24 o 
   1   8  16     1603.19     1603.01     38.81 o 
  -2   9  16       42.11       32.81     11.28 o 
  -1   9  16      220.78      218.29      9.66 o 
   0   9  16        4.16        6.31      9.91 o 
   1   9  16      975.24      965.24     20.43 o 
  -1  10  16      952.64      944.11     27.18 o 
   0  10  16       61.30       52.19     17.66 o 
  -1  11  16      326.47      305.57     11.58 o 
   0  11  16        0.76        8.48      7.43 o 
  -1   0  17     1518.27     1319.55     35.96 o 
   1   0  17      432.31      424.06     25.80 o 
  -2   1  17       79.69       68.80     19.49 o 
  -1   1  17      538.64      529.49     14.48 o 
   0   1  17       58.84       51.07      9.12 o 
   1   1  17      494.42      454.95     10.32 o 
  -2   2  17        7.47        8.18      5.08 o 
  -1   2  17     1078.42     1087.06     22.92 o 
   0   2  17      693.74      715.51     16.09 o 
   1   2  17       31.52       33.36      5.56 o 
  -2   3  17      215.02      229.92     30.30 o 
  -1   3  17      772.58      771.74     18.62 o 
   0   3  17      273.54      277.52      7.94 o 
   1   3  17     1200.16     1227.96     19.13 o 
  -2   4  17      227.93      204.51     17.96 o 
  -1   4  17      225.25      208.69     10.18 o 
   0   4  17        8.44       12.55      4.05 o 
   1   4  17      182.29      189.62      6.79 o 
  -2   5  17      159.22      175.30     10.77 o 
  -1   5  17      308.79      299.82     11.32 o 
   0   5  17      610.81      612.93     15.09 o 
   1   5  17      594.57      563.25     14.24 o 
  -1   6  17      323.38      310.38     13.14 o 
   0   6  17      717.54      737.03     17.46 o 
  -1   7  17       73.28       75.42     13.20 o 
   0   7  17      348.47      318.96     11.46 o 
  -1   8  17      298.36      261.31      8.54 o 
   0   8  17      213.86      158.85     19.79 o 
                                                 
